# Supplementary material for: Distinct Responses to Menin Inhibition and Synergy with DOT1L Inhibition in KMT2A-Rearranged Acute Lymphoblastic and Myeloid Leukemia
Source: Int J Mol Sci. 2024 May 30;25(11):6020. doi: 10.3390/ijms25116020 (PMC11173273; doi:10.3390/ijms25116020)
Supplement: Supplementary file 1 [file ijms-25-06020-s001.zip]

Archive with 4 entries (4 files):
- supl figure 1_KMT2Ar_Revumenib.pdf
- supl figure 2_KMT2Ar_Revumenib.pdf
- supl figure 3_KMT2Ar_Revumenib.pdf
- Supplementary Tables_KMT2Ar_Revumenib.xlsx
