# Supplementary material for: Distinct Responses to Menin Inhibition and Synergy with DOT1L Inhibition in KMT2A-Rearranged Acute Lymphoblastic and Myeloid Leukemia
Source: Int J Mol Sci. 2024 May 30;25(11):6020. doi: 10.3390/ijms25116020 (PMC11173273; doi:10.3390/ijms25116020)
Supplement: Supplementary file 1 [file ijms-25-06020-s001.zip › Supplementary Tables_KMT2Ar_Revumenib.xlsx]

## Sheet: Supplementary Table S1
Supplementary Table S1.
Overview of mutation sequencing analysis MEN1
Cell line	Exon 2	Exon 3	Exon 4	Exon 5	Exon 6	Exon 7	Exon 8	Exon 9	Exon 10
NOMO1	WT	WT	WT	WT	WT	WT	WT	rs540012 (SNP)	T541A (SNP)
MONO-MAC-1	WT	WT	WT	WT	WT	WT	WT	WT	T541A (SNP)
THP1	WT	WT	WT	WT	WT	WT	WT	rs2071313/rs540012 (SNP)	T541A (SNP)
ML2	WT	WT	WT	WT	WT	WT	WT	rs2071313/rs540012 (SNP)	T541A (SNP)
MV4;11	WT	WT	WT	WT	WT	WT	WT	rs540012 (SNP)	T541A (SNP)
SHI	WT	WT	WT	WT	WT	WT	WT	WT	T541A (SNP)
HL60	WT	WT	WT	WT	WT	WT	WT	rs2071313/rs540012 (SNP)	T541A (SNP)
CHRF288-11	WT	WT	WT	WT	WT	WT	WT	rs540012 (SNP)	T541A (SNP)
OCIAML3	WT	WT	WT	WT	WT	WT	WT	rs2071313/rs540012 (SNP)	T541A (SNP)
ALLPO	WT	WT	WT	WT	WT	WT	WT	rs2071313/rs540012 (SNP)	T541A (SNP)
SEM	WT	WT	WT	WT	WT	WT	WT	rs2071313/rs540012 (SNP)	T541A (SNP)
RS4;11	WT	WT	WT	WT	WT	WT	WT	rs540012 (SNP)	T541A (SNP)
BEL1	WT	WT	WT	WT	WT	WT	WT	rs540012 (SNP)	T541A (SNP)
KOPN8	WT	WT	WT	WT	WT	WT	WT	rs540012 (SNP)	T541A (SNP)
REH	WT	WT	WT	WT	WT	WT	WT	rs2071313/rs540012 (SNP)	T541A (SNP)
NALM6	WT	WT	WT	WT	WT	WT	WT	rs540012 (SNP)	T541A (SNP)
SEM_REV_RES#1	WT	WT	WT	WT	WT	M322T	WT	rs2071313/rs540012 (SNP)	T541A (SNP)
SEM_REV_RES#2	WT	WT	WT	WT	WT	M322T	WT	rs2071313/rs540012 (SNP)	T541A (SNP)
SEM_REV_RES#3	WT	WT	WT	WT	WT	M322T	WT	rs2071313/rs540012 (SNP)	T541A (SNP)
SEM_REV_RES#4	WT	WT	WT	WT	WT	M322T	WT	rs2071313/rs540012 (SNP)	T541A (SNP)
RS4;11_RES_REV1	WT	WT	WT	WT	WT	WT	WT	rs540012 (SNP)	T541A (SNP)
RS4;11_RES_REV2	WT	WT	WT	WT	WT	M322T	WT	rs540012 (SNP)	T541A (SNP)
RS4;11_RES_REV3	WT	WT	WT	WT	WT	WT	WT	rs540012 (SNP)	T541A (SNP)
RS4;11_RES_REV4	WT	WT	WT	WT	WT	WT	WT	rs540012 (SNP)	T541A (SNP)

## Sheet: Supplementary Table S2
Supplementary Table S2.
APOPTOSIS RESULTS 14-DAY AML
Table Analyzed	MONOMAC1 7days						Within each column, compare rows (simple effects within columns)							Table Analyzed	MONOMAC1 14days						Within each column, compare rows (simple effects within columns)
Two-way ANOVA	Ordinary						Number of families	3						Two-way ANOVA	Ordinary						Number of families	3
Alpha	0.05						Number of comparisons per family	21						Alpha	0.05						Number of comparisons per family	21
							Alpha	0.05													Alpha	0.05
Source of Variation	% of total variation	P value	P value summary	Significant?										Source of Variation	% of total variation	P value	P value summary	Significant?
Interaction	0.6945	0.0509	ns	No			Tukey's multiple comparisons test	Mean Diff,	95,00% CI of diff,	Below threshold?	Summary	Adjusted P Value		Interaction	2.331	0.0043	**	Yes			Tukey's multiple comparisons test	Mean Diff,	95,00% CI of diff,	Below threshold?	Summary	Adjusted P Value
Row Factor	0.0005312	>0,9999	ns	No										Row Factor	0.005298	>0,9999	ns	No
Column Factor	98.76	<0,0001	****	Yes			live							Column Factor	96.56	<0,0001	****	Yes			live
							0 vs. 0.01	-1.177	-14,60 to 12,25	No	ns	>0,9999									0 vs. 0.01	-7.72	-27,05 to 11,61	No	ns	0.8453
ANOVA table	SS	DF	MS	F (DFn, DFd)	P value		0 vs. 0.03	-3.65	-17,07 to 9,773	No	ns	0.9711		ANOVA table	SS	DF	MS	F (DFn, DFd)	P value		0 vs. 0.03	-9.58	-28,91 to 9,754	No	ns	0.6774
Interaction	458.5	12	38.21	F (12, 21) = 2,241	P=0,0509		0 vs. 0.1	-4.518	-17,94 to 8,905	No	ns	0.9229		Interaction	1571	12	130.9	F (12, 21) = 3,702	P=0,0043		0 vs. 0.1	-20.01	-39,34 to -0,6761	Yes	*	0.0394
Row Factor	0.3507	6	0.05844	F (6, 21) = 0,003428	P>0,9999		0 vs. 0.3	-9.572	-23,00 to 3,851	No	ns	0.2813		Row Factor	3.571	6	0.5952	F (6, 21) = 0,01683	P>0,9999		0 vs. 0.3	-21.33	-40,66 to -1,996	Yes	*	0.0245
Column Factor	65194	2	32597	F (2, 21) = 1912	P<0,0001		0 vs. 1	-12.03	-25,46 to 1,390	No	ns	0.0983		Column Factor	65094	2	32547	F (2, 21) = 920,1	P<0,0001		0 vs. 1	-21.63	-40,96 to -2,296	Yes	*	0.022
Residual	358.1	21	17.05				0 vs. 3	-12.11	-25,54 to 1,308	No	ns	0.0946		Residual	742.8	21	35.37				0 vs. 3	-23.21	-42,54 to -3,871	Yes	*	0.0122
							0.01 vs. 0.03	-2.473	-15,90 to 10,95	No	ns	0.9962									0.01 vs. 0.03	-1.86	-21,19 to 17,47	No	ns	>0,9999
Data summary							0.01 vs. 0.1	-3.341	-16,76 to 10,08	No	ns	0.9814		Data summary							0.01 vs. 0.1	-12.29	-31,62 to 7,044	No	ns	0.4061
Number of columns (Column Factor)	3						0.01 vs. 0.3	-8.395	-21,82 to 5,028	No	ns	0.4246		Number of columns (Column Factor)	3						0.01 vs. 0.3	-13.61	-32,94 to 5,724	No	ns	0.2946
Number of rows (Row Factor)	7						0.01 vs. 1	-10.86	-24,28 to 2,567	No	ns	0.1671		Number of rows (Row Factor)	7						0.01 vs. 1	-13.91	-33,24 to 5,424	No	ns	0.2723
Number of values	42						0.01 vs. 3	-10.94	-24,36 to 2,486	No	ns	0.1613		Number of values	42						0.01 vs. 3	-15.49	-34,82 to 3,849	No	ns	0.1748
							0.03 vs. 0.1	-0.8675	-14,29 to 12,56	No	ns	>0,9999									0.03 vs. 0.1	-10.43	-29,76 to 8,904	No	ns	0.5905
							0.03 vs. 0.3	-5.922	-19,35 to 7,501	No	ns	0.7779									0.03 vs. 0.3	-11.75	-31,08 to 7,584	No	ns	0.4573
							0.03 vs. 1	-8.383	-21,81 to 5,040	No	ns	0.4262									0.03 vs. 1	-12.05	-31,38 to 7,284	No	ns	0.4285
							0.03 vs. 3	-8.464	-21,89 to 4,959	No	ns	0.4152									0.03 vs. 3	-13.63	-32,96 to 5,709	No	ns	0.2935
							0.1 vs. 0.3	-5.054	-18,48 to 8,369	No	ns	0.877									0.1 vs. 0.3	-1.32	-20,65 to 18,01	No	ns	>0,9999
							0.1 vs. 1	-7.515	-20,94 to 5,908	No	ns	0.5499									0.1 vs. 1	-1.62	-20,95 to 17,71	No	ns	>0,9999
							0.1 vs. 3	-7.597	-21,02 to 5,826	No	ns	0.5379									0.1 vs. 3	-3.195	-22,53 to 16,14	No	ns	0.9979
							0.3 vs. 1	-2.461	-15,88 to 10,96	No	ns	0.9963									0.3 vs. 1	-0.3	-19,63 to 19,03	No	ns	>0,9999
							0.3 vs. 3	-2.543	-15,97 to 10,88	No	ns	0.9955									0.3 vs. 3	-1.875	-21,21 to 17,46	No	ns	0.9999
							1 vs. 3	-0.08156	-13,50 to 13,34	No	ns	>0,9999									1 vs. 3	-1.575	-20,91 to 17,76	No	ns	>0,9999
							apoptotic														apoptotic
							0 vs. 0.01	-0.085	-13,51 to 13,34	No	ns	>0,9999									0 vs. 0.01	1.075	-18,26 to 20,41	No	ns	>0,9999
							0 vs. 0.03	1.425	-12,00 to 14,85	No	ns	0.9998									0 vs. 0.03	0.705	-18,63 to 20,04	No	ns	>0,9999
							0 vs. 0.1	0.755	-12,67 to 14,18	No	ns	>0,9999									0 vs. 0.1	3.275	-16,06 to 22,61	No	ns	0.9976
							0 vs. 0.3	2.96	-10,46 to 16,38	No	ns	0.99									0 vs. 0.3	4.22	-15,11 to 23,55	No	ns	0.9905
							0 vs. 1	3.765	-9,658 to 17,19	No	ns	0.9665									0 vs. 1	4.415	-14,92 to 23,75	No	ns	0.988
							0 vs. 3	3.835	-9,588 to 17,26	No	ns	0.9634									0 vs. 3	3.62	-15,71 to 22,95	No	ns	0.9958
							0.01 vs. 0.03	1.51	-11,91 to 14,93	No	ns	0.9998									0.01 vs. 0.03	-0.37	-19,70 to 18,96	No	ns	>0,9999
							0.01 vs. 0.1	0.84	-12,58 to 14,26	No	ns	>0,9999									0.01 vs. 0.1	2.2	-17,13 to 21,53	No	ns	0.9997
							0.01 vs. 0.3	3.045	-10,38 to 16,47	No	ns	0.9884									0.01 vs. 0.3	3.145	-16,19 to 22,48	No	ns	0.9981
							0.01 vs. 1	3.85	-9,573 to 17,27	No	ns	0.9627									0.01 vs. 1	3.34	-15,99 to 22,67	No	ns	0.9973
							0.01 vs. 3	3.92	-9,503 to 17,34	No	ns	0.9594									0.01 vs. 3	2.545	-16,79 to 21,88	No	ns	0.9994
							0.03 vs. 0.1	-0.67	-14,09 to 12,75	No	ns	>0,9999									0.03 vs. 0.1	2.57	-16,76 to 21,90	No	ns	0.9994
							0.03 vs. 0.3	1.535	-11,89 to 14,96	No	ns	0.9997									0.03 vs. 0.3	3.515	-15,82 to 22,85	No	ns	0.9964
							0.03 vs. 1	2.34	-11,08 to 15,76	No	ns	0.9972									0.03 vs. 1	3.71	-15,62 to 23,04	No	ns	0.9952
							0.03 vs. 3	2.41	-11,01 to 15,83	No	ns	0.9967									0.03 vs. 3	2.915	-16,42 to 22,25	No	ns	0.9987
							0.1 vs. 0.3	2.205	-11,22 to 15,63	No	ns	0.998									0.1 vs. 0.3	0.945	-18,39 to 20,28	No	ns	>0,9999
							0.1 vs. 1	3.01	-10,41 to 16,43	No	ns	0.9891									0.1 vs. 1	1.14	-18,19 to 20,47	No	ns	>0,9999
							0.1 vs. 3	3.08	-10,34 to 16,50	No	ns	0.9877									0.1 vs. 3	0.345	-18,99 to 19,68	No	ns	>0,9999
							0.3 vs. 1	0.805	-12,62 to 14,23	No	ns	>0,9999									0.3 vs. 1	0.195	-19,14 to 19,53	No	ns	>0,9999
							0.3 vs. 3	0.875	-12,55 to 14,30	No	ns	>0,9999									0.3 vs. 3	-0.6	-19,93 to 18,73	No	ns	>0,9999
							1 vs. 3	0.07	-13,35 to 13,49	No	ns	>0,9999									1 vs. 3	-0.795	-20,13 to 18,54	No	ns	>0,9999
							dead														dead
							0 vs. 0.01	0.975	-12,45 to 14,40	No	ns	>0,9999									0 vs. 0.01	6.645	-12,69 to 25,98	No	ns	0.9157
							0 vs. 0.03	1.65	-11,77 to 15,07	No	ns	0.9996									0 vs. 0.03	8.875	-10,46 to 28,21	No	ns	0.7462
							0 vs. 0.1	3.28	-10,14 to 16,70	No	ns	0.983									0 vs. 0.1	16.74	-2,599 to 36,07	No	ns	0.1191
							0 vs. 0.3	5.92	-7,503 to 19,34	No	ns	0.7782									0 vs. 0.3	17.11	-2,224 to 36,44	No	ns	0.1056
							0 vs. 1	7.47	-5,953 to 20,89	No	ns	0.5566									0 vs. 1	17.22	-2,119 to 36,55	No	ns	0.1021
							0 vs. 3	7.46	-5,963 to 20,88	No	ns	0.5581									0 vs. 3	17.09	-2,249 to 36,42	No	ns	0.1065
							0.01 vs. 0.03	0.675	-12,75 to 14,10	No	ns	>0,9999									0.01 vs. 0.03	2.23	-17,10 to 21,56	No	ns	0.9997
							0.01 vs. 0.1	2.305	-11,12 to 15,73	No	ns	0.9974									0.01 vs. 0.1	10.09	-9,244 to 29,42	No	ns	0.6255
							0.01 vs. 0.3	4.945	-8,478 to 18,37	No	ns	0.8874									0.01 vs. 0.3	10.47	-8,869 to 29,80	No	ns	0.5869
							0.01 vs. 1	6.495	-6,928 to 19,92	No	ns	0.6998									0.01 vs. 1	10.57	-8,764 to 29,90	No	ns	0.5761
							0.01 vs. 3	6.485	-6,938 to 19,91	No	ns	0.7012									0.01 vs. 3	10.44	-8,894 to 29,77	No	ns	0.5895
							0.03 vs. 0.1	1.63	-11,79 to 15,05	No	ns	0.9996									0.03 vs. 0.1	7.86	-11,47 to 27,19	No	ns	0.8345
							0.03 vs. 0.3	4.27	-9,153 to 17,69	No	ns	0.9399									0.03 vs. 0.3	8.235	-11,10 to 27,57	No	ns	0.8037
							0.03 vs. 1	5.82	-7,603 to 19,24	No	ns	0.7909									0.03 vs. 1	8.34	-10,99 to 27,67	No	ns	0.7947
							0.03 vs. 3	5.81	-7,613 to 19,23	No	ns	0.7922									0.03 vs. 3	8.21	-11,12 to 27,54	No	ns	0.8058
							0.1 vs. 0.3	2.64	-10,78 to 16,06	No	ns	0.9945									0.1 vs. 0.3	0.375	-18,96 to 19,71	No	ns	>0,9999
							0.1 vs. 1	4.19	-9,233 to 17,61	No	ns	0.9448									0.1 vs. 1	0.48	-18,85 to 19,81	No	ns	>0,9999
							0.1 vs. 3	4.18	-9,243 to 17,60	No	ns	0.9454									0.1 vs. 3	0.35	-18,98 to 19,68	No	ns	>0,9999
							0.3 vs. 1	1.55	-11,87 to 14,97	No	ns	0.9997									0.3 vs. 1	0.105	-19,23 to 19,44	No	ns	>0,9999
							0.3 vs. 3	1.54	-11,88 to 14,96	No	ns	0.9997									0.3 vs. 3	-0.025	-19,36 to 19,31	No	ns	>0,9999
							1 vs. 3	-0.01	-13,43 to 13,41	No	ns	>0,9999									1 vs. 3	-0.13	-19,46 to 19,20	No	ns	>0,9999
Table Analyzed	NOMO1 7days						Within each column, compare rows (simple effects within columns)							Table Analyzed	NOMO1 14days						Within each column, compare rows (simple effects within columns)
Two-way ANOVA	Ordinary						Number of families	3						Two-way ANOVA	Ordinary						Number of families	3
Alpha	0.05						Number of comparisons per family	21						Alpha	0.05						Number of comparisons per family	21
							Alpha	0.05													Alpha	0.05
Source of Variation	% of total variation	P value	P value summary	Significant?										Source of Variation	% of total variation	P value	P value summary	Significant?
Interaction	0.1331	0.9783	ns	No			Tukey's multiple comparisons test	Mean Diff,	95,00% CI of diff,	Below threshold?	Summary	Adjusted P Value		Interaction	0.9121	0.0038	**	Yes			Tukey's multiple comparisons test	Mean Diff,	95,00% CI of diff,	Below threshold?	Summary	Adjusted P Value
Row Factor	0.0002009	>0,9999	ns	No										Row Factor	0.0005782	>0,9999	ns	No
Column Factor	99.13	<0,0001	****	Yes			live							Column Factor	98.67	<0,0001	****	Yes			live
							0 vs. 0.01	-3.921	-17,59 to 9,750	No	ns	0.9627									0 vs. 0.01	2.175	-9,625 to 13,98	No	ns	0.9961
ANOVA table	SS	DF	MS	F (DFn, DFd)	P value		0 vs. 0.03	-4.489	-18,16 to 9,183	No	ns	0.9309		ANOVA table	SS	DF	MS	F (DFn, DFd)	P value		0 vs. 0.03	-6.67	-18,47 to 5,130	No	ns	0.5394
Interaction	66.92	12	5.576	F (12, 21) = 0,3153	P=0,9783		0 vs. 0.1	-2.912	-16,58 to 10,76	No	ns	0.9916		Interaction	597.8	12	49.81	F (12, 21) = 3,780	P=0,0038		0 vs. 0.1	-10.92	-22,72 to 0,8805	No	ns	0.0818
Row Factor	0.101	6	0.01683	F (6, 21) = 0,0009514	P>0,9999		0 vs. 0.3	-5.304	-18,98 to 8,367	No	ns	0.8615		Row Factor	0.379	6	0.06316	F (6, 21) = 0,004793	P>0,9999		0 vs. 0.3	-10.42	-22,22 to 1,385	No	ns	0.1072
Column Factor	49822	2	24911	F (2, 21) = 1408	P<0,0001		0 vs. 1	-4.246	-17,92 to 9,426	No	ns	0.9461		Column Factor	64663	2	32331	F (2, 21) = 2454	P<0,0001		0 vs. 1	-11.16	-22,96 to 0,6405	No	ns	0.0717
Residual	371.4	21	17.69				0 vs. 3	-4.144	-17,82 to 9,528	No	ns	0.9518		Residual	276.7	21	13.18				0 vs. 3	-9.825	-21,63 to 1,975	No	ns	0.1453
							0.01 vs. 0.03	-0.5676	-14,24 to 13,10	No	ns	>0,9999									0.01 vs. 0.03	-8.845	-20,65 to 2,955	No	ns	0.2325
Data summary							0.01 vs. 0.1	1.009	-12,66 to 14,68	No	ns	>0,9999		Data summary							0.01 vs. 0.1	-13.1	-24,90 to -1,295	Yes	*	0.0234
Number of columns (Column Factor)	3						0.01 vs. 0.3	-1.383	-15,05 to 12,29	No	ns	0.9999		Number of columns (Column Factor)	3						0.01 vs. 0.3	-12.59	-24,39 to -0,7895	Yes	*	0.0316
Number of rows (Row Factor)	7						0.01 vs. 1	-0.3248	-14,00 to 13,35	No	ns	>0,9999		Number of rows (Row Factor)	7						0.01 vs. 1	-13.34	-25,14 to -1,535	Yes	*	0.0203
Number of values	42						0.01 vs. 3	-0.2227	-13,89 to 13,45	No	ns	>0,9999		Number of values	42						0.01 vs. 3	-12	-23,80 to -0,1995	Yes	*	0.0446
							0.03 vs. 0.1	1.577	-12,09 to 15,25	No	ns	0.9997									0.03 vs. 0.1	-4.25	-16,05 to 7,550	No	ns	0.8973
							0.03 vs. 0.3	-0.8155	-14,49 to 12,86	No	ns	>0,9999									0.03 vs. 0.3	-3.745	-15,55 to 8,055	No	ns	0.9406
							0.03 vs. 1	0.2428	-13,43 to 13,91	No	ns	>0,9999									0.03 vs. 1	-4.49	-16,29 to 7,310	No	ns	0.8717
							0.03 vs. 3	0.3449	-13,33 to 14,02	No	ns	>0,9999									0.03 vs. 3	-3.155	-14,96 to 8,645	No	ns	0.9734
							0.1 vs. 0.3	-2.393	-16,06 to 11,28	No	ns	0.9971									0.1 vs. 0.3	0.505	-11,30 to 12,31	No	ns	>0,9999
							0.1 vs. 1	-1.334	-15,01 to 12,34	No	ns	0.9999									0.1 vs. 1	-0.24	-12,04 to 11,56	No	ns	>0,9999
							0.1 vs. 3	-1.232	-14,90 to 12,44	No	ns	>0,9999									0.1 vs. 3	1.095	-10,71 to 12,90	No	ns	>0,9999
							0.3 vs. 1	1.058	-12,61 to 14,73	No	ns	>0,9999									0.3 vs. 1	-0.745	-12,55 to 11,06	No	ns	>0,9999
							0.3 vs. 3	1.16	-12,51 to 14,83	No	ns	>0,9999									0.3 vs. 3	0.59	-11,21 to 12,39	No	ns	>0,9999
							1 vs. 3	0.1021	-13,57 to 13,77	No	ns	>0,9999									1 vs. 3	1.335	-10,47 to 13,14	No	ns	0.9998
							apoptotic														apoptotic
							0 vs. 0.01	0.75	-12,92 to 14,42	No	ns	>0,9999									0 vs. 0.01	0.27	-11,53 to 12,07	No	ns	>0,9999
							0 vs. 0.03	0.1	-13,57 to 13,77	No	ns	>0,9999									0 vs. 0.03	0.78	-11,02 to 12,58	No	ns	>0,9999
							0 vs. 0.1	-1.3	-14,97 to 12,37	No	ns	>0,9999									0 vs. 0.1	4.665	-7,135 to 16,47	No	ns	0.8511
							0 vs. 0.3	0.625	-13,05 to 14,30	No	ns	>0,9999									0 vs. 0.3	4.315	-7,485 to 16,12	No	ns	0.8907
							0 vs. 1	0.12	-13,55 to 13,79	No	ns	>0,9999									0 vs. 1	4.835	-6,965 to 16,64	No	ns	0.8296
							0 vs. 3	0.305	-13,37 to 13,98	No	ns	>0,9999									0 vs. 3	4.485	-7,315 to 16,29	No	ns	0.8723
							0.01 vs. 0.03	-0.65	-14,32 to 13,02	No	ns	>0,9999									0.01 vs. 0.03	0.51	-11,29 to 12,31	No	ns	>0,9999
							0.01 vs. 0.1	-2.05	-15,72 to 11,62	No	ns	0.9988									0.01 vs. 0.1	4.395	-7,405 to 16,20	No	ns	0.8823
							0.01 vs. 0.3	-0.125	-13,80 to 13,55	No	ns	>0,9999									0.01 vs. 0.3	4.045	-7,755 to 15,85	No	ns	0.9166
							0.01 vs. 1	-0.63	-14,30 to 13,04	No	ns	>0,9999									0.01 vs. 1	4.565	-7,235 to 16,37	No	ns	0.8631
							0.01 vs. 3	-0.445	-14,12 to 13,23	No	ns	>0,9999									0.01 vs. 3	4.215	-7,585 to 16,02	No	ns	0.9008
							0.03 vs. 0.1	-1.4	-15,07 to 12,27	No	ns	0.9999									0.03 vs. 0.1	3.885	-7,915 to 15,69	No	ns	0.93
							0.03 vs. 0.3	0.525	-13,15 to 14,20	No	ns	>0,9999									0.03 vs. 0.3	3.535	-8,265 to 15,34	No	ns	0.9543
							0.03 vs. 1	0.02	-13,65 to 13,69	No	ns	>0,9999									0.03 vs. 1	4.055	-7,745 to 15,86	No	ns	0.9157
							0.03 vs. 3	0.205	-13,47 to 13,88	No	ns	>0,9999									0.03 vs. 3	3.705	-8,095 to 15,51	No	ns	0.9434
							0.1 vs. 0.3	1.925	-11,75 to 15,60	No	ns	0.9991									0.1 vs. 0.3	-0.35	-12,15 to 11,45	No	ns	>0,9999
							0.1 vs. 1	1.42	-12,25 to 15,09	No	ns	0.9998									0.1 vs. 1	0.17	-11,63 to 11,97	No	ns	>0,9999
							0.1 vs. 3	1.605	-12,07 to 15,28	No	ns	0.9997									0.1 vs. 3	-0.18	-11,98 to 11,62	No	ns	>0,9999
							0.3 vs. 1	-0.505	-14,18 to 13,17	No	ns	>0,9999									0.3 vs. 1	0.52	-11,28 to 12,32	No	ns	>0,9999
							0.3 vs. 3	-0.32	-13,99 to 13,35	No	ns	>0,9999									0.3 vs. 3	0.17	-11,63 to 11,97	No	ns	>0,9999
							1 vs. 3	0.185	-13,49 to 13,86	No	ns	>0,9999									1 vs. 3	-0.35	-12,15 to 11,45	No	ns	>0,9999
							dead														dead
							0 vs. 0.01	2.99	-10,68 to 16,66	No	ns	0.9904									0 vs. 0.01	-1.785	-13,59 to 10,02	No	ns	0.9987
							0 vs. 0.03	3.945	-9,727 to 17,62	No	ns	0.9617									0 vs. 0.03	6.255	-5,545 to 18,06	No	ns	0.6092
							0 vs. 0.1	3.8	-9,872 to 17,47	No	ns	0.9679									0 vs. 0.1	6.98	-4,820 to 18,78	No	ns	0.4881
							0 vs. 0.3	4.26	-9,412 to 17,93	No	ns	0.9453									0 vs. 0.3	6.9	-4,900 to 18,70	No	ns	0.5012
							0 vs. 1	3.835	-9,837 to 17,51	No	ns	0.9665									0 vs. 1	6.805	-4,995 to 18,61	No	ns	0.5169
							0 vs. 3	3.565	-10,11 to 17,24	No	ns	0.9765									0 vs. 3	6.24	-5,560 to 18,04	No	ns	0.6118
							0.01 vs. 0.03	0.955	-12,72 to 14,63	No	ns	>0,9999									0.01 vs. 0.03	8.04	-3,760 to 19,84	No	ns	0.3292
							0.01 vs. 0.1	0.81	-12,86 to 14,48	No	ns	>0,9999									0.01 vs. 0.1	8.765	-3,035 to 20,57	No	ns	0.2411
							0.01 vs. 0.3	1.27	-12,40 to 14,94	No	ns	>0,9999									0.01 vs. 0.3	8.685	-3,115 to 20,49	No	ns	0.2499
							0.01 vs. 1	0.845	-12,83 to 14,52	No	ns	>0,9999									0.01 vs. 1	8.59	-3,210 to 20,39	No	ns	0.2606
							0.01 vs. 3	0.575	-13,10 to 14,25	No	ns	>0,9999									0.01 vs. 3	8.025	-3,775 to 19,83	No	ns	0.3312
							0.03 vs. 0.1	-0.145	-13,82 to 13,53	No	ns	>0,9999									0.03 vs. 0.1	0.725	-11,08 to 12,53	No	ns	>0,9999
							0.03 vs. 0.3	0.315	-13,36 to 13,99	No	ns	>0,9999									0.03 vs. 0.3	0.645	-11,16 to 12,45	No	ns	>0,9999
							0.03 vs. 1	-0.11	-13,78 to 13,56	No	ns	>0,9999									0.03 vs. 1	0.55	-11,25 to 12,35	No	ns	>0,9999
							0.03 vs. 3	-0.38	-14,05 to 13,29	No	ns	>0,9999									0.03 vs. 3	-0.015	-11,82 to 11,79	No	ns	>0,9999
							0.1 vs. 0.3	0.46	-13,21 to 14,13	No	ns	>0,9999									0.1 vs. 0.3	-0.08	-11,88 to 11,72	No	ns	>0,9999
							0.1 vs. 1	0.035	-13,64 to 13,71	No	ns	>0,9999									0.1 vs. 1	-0.175	-11,98 to 11,63	No	ns	>0,9999
							0.1 vs. 3	-0.235	-13,91 to 13,44	No	ns	>0,9999									0.1 vs. 3	-0.74	-12,54 to 11,06	No	ns	>0,9999
							0.3 vs. 1	-0.425	-14,10 to 13,25	No	ns	>0,9999									0.3 vs. 1	-0.095	-11,90 to 11,71	No	ns	>0,9999
							0.3 vs. 3	-0.695	-14,37 to 12,98	No	ns	>0,9999									0.3 vs. 3	-0.66	-12,46 to 11,14	No	ns	>0,9999
							1 vs. 3	-0.27	-13,94 to 13,40	No	ns	>0,9999									1 vs. 3	-0.565	-12,37 to 11,24	No	ns	>0,9999
Table Analyzed	SHI1 7days						Within each column, compare rows (simple effects within columns)							Table Analyzed	SHI1 14days						Within each column, compare rows (simple effects within columns)
Two-way ANOVA	Ordinary						Number of families	3						Two-way ANOVA	Ordinary						Number of families	3
Alpha	0.05						Number of comparisons per family	21						Alpha	0.05						Number of comparisons per family	21
							Alpha	0.05													Alpha	0.05
Source of Variation	% of total variation	P value	P value summary	Significant?										Source of Variation	% of total variation	P value	P value summary	Significant?
Interaction	0.696	0.95	ns	No			Tukey's multiple comparisons test	Mean Diff,	95,00% CI of diff,	Below threshold?	Summary	Adjusted P Value		Interaction	2.456	0.812	ns	No			Tukey's multiple comparisons test	Mean Diff,	95,00% CI of diff,	Below threshold?	Summary	Adjusted P Value
Row Factor	0.0009638	>0,9999	ns	No										Row Factor	0.00231	>0,9999	ns	No
Column Factor	96.22	<0,0001	****	Yes			live							Column Factor	90.47	<0,0001	****	Yes			live
							0 vs. 0.01	1.795	-23,25 to 26,84	No	ns	>0,9999									0 vs. 0.01	4.835	-32,32 to 41,99	No	ns	0.9994
ANOVA table	SS	DF	MS	F (DFn, DFd)	P value		0 vs. 0.03	4.227	-20,82 to 29,27	No	ns	0.9976		ANOVA table	SS	DF	MS	F (DFn, DFd)	P value		0 vs. 0.03	14.46	-22,69 to 51,61	No	ns	0.8599
Interaction	281.2	12	23.44	F (12, 21) = 0,3949	P=0,9500		0 vs. 0.1	6.475	-18,57 to 31,52	No	ns	0.9775		Interaction	953.1	12	79.42	F (12, 21) = 0,6080	P=0,8120		0 vs. 0.1	16.17	-20,98 to 53,32	No	ns	0.7882
Row Factor	0.3895	6	0.06491	F (6, 21) = 0,001094	P>0,9999		0 vs. 0.3	7.45	-17,59 to 32,49	No	ns	0.9558		Row Factor	0.8965	6	0.1494	F (6, 21) = 0,001144	P>0,9999		0 vs. 0.3	14.53	-22,62 to 51,68	No	ns	0.8572
Column Factor	38881	2	19441	F (2, 21) = 327,6	P<0,0001		0 vs. 1	8.294	-16,75 to 33,34	No	ns	0.9282		Column Factor	35111	2	17555	F (2, 21) = 134,4	P<0,0001		0 vs. 1	15.31	-21,84 to 52,46	No	ns	0.826
Residual	1246	21	59.35				0 vs. 3	11.25	-13,80 to 36,29	No	ns	0.7641		Residual	2743	21	130.6				0 vs. 3	18.46	-18,70 to 55,61	No	ns	0.675
							0.01 vs. 0.03	2.432	-22,61 to 27,48	No	ns	0.9999									0.01 vs. 0.03	9.625	-27,53 to 46,78	No	ns	0.9772
Data summary							0.01 vs. 0.1	4.681	-20,36 to 29,72	No	ns	0.9958		Data summary							0.01 vs. 0.1	11.34	-25,82 to 48,49	No	ns	0.9503
Number of columns (Column Factor)	3						0.01 vs. 0.3	5.655	-19,39 to 30,70	No	ns	0.9887		Number of columns (Column Factor)	3						0.01 vs. 0.3	9.695	-27,46 to 46,85	No	ns	0.9764
Number of rows (Row Factor)	7						0.01 vs. 1	6.499	-18,54 to 31,54	No	ns	0.977		Number of rows (Row Factor)	7						0.01 vs. 1	10.48	-26,68 to 47,63	No	ns	0.9657
Number of values	42						0.01 vs. 3	9.451	-15,59 to 34,50	No	ns	0.8759		Number of values	42						0.01 vs. 3	13.62	-23,53 to 50,77	No	ns	0.8896
							0.03 vs. 0.1	2.248	-22,80 to 27,29	No	ns	>0,9999									0.03 vs. 0.1	1.71	-35,44 to 38,86	No	ns	>0,9999
							0.03 vs. 0.3	3.223	-21,82 to 28,27	No	ns	0.9995									0.03 vs. 0.3	0.07	-37,08 to 37,22	No	ns	>0,9999
							0.03 vs. 1	4.067	-20,98 to 29,11	No	ns	0.9981									0.03 vs. 1	0.85	-36,30 to 38,00	No	ns	>0,9999
							0.03 vs. 3	7.019	-18,03 to 32,06	No	ns	0.9666									0.03 vs. 3	3.995	-33,16 to 41,15	No	ns	0.9998
							0.1 vs. 0.3	0.9745	-24,07 to 26,02	No	ns	>0,9999									0.1 vs. 0.3	-1.64	-38,79 to 35,51	No	ns	>0,9999
							0.1 vs. 1	1.819	-23,23 to 26,86	No	ns	>0,9999									0.1 vs. 1	-0.86	-38,01 to 36,29	No	ns	>0,9999
							0.1 vs. 3	4.77	-20,27 to 29,81	No	ns	0.9954									0.1 vs. 3	2.285	-34,87 to 39,44	No	ns	>0,9999
							0.3 vs. 1	0.8443	-24,20 to 25,89	No	ns	>0,9999									0.3 vs. 1	0.78	-36,37 to 37,93	No	ns	>0,9999
							0.3 vs. 3	3.796	-21,25 to 28,84	No	ns	0.9987									0.3 vs. 3	3.925	-33,23 to 41,08	No	ns	0.9998
							1 vs. 3	2.952	-22,09 to 28,00	No	ns	0.9997									1 vs. 3	3.145	-34,01 to 40,30	No	ns	>0,9999
							apoptotic														apoptotic
							0 vs. 0.01	-2.065	-27,11 to 22,98	No	ns	>0,9999									0 vs. 0.01	-1.965	-39,12 to 35,19	No	ns	>0,9999
							0 vs. 0.03	-3.05	-28,09 to 21,99	No	ns	0.9996									0 vs. 0.03	-2.4	-39,55 to 34,75	No	ns	>0,9999
							0 vs. 0.1	-3.475	-28,52 to 21,57	No	ns	0.9992									0 vs. 0.1	-3.3	-40,45 to 33,85	No	ns	>0,9999
							0 vs. 0.3	-3.625	-28,67 to 21,42	No	ns	0.999									0 vs. 0.3	-3.685	-40,84 to 33,47	No	ns	0.9999
							0 vs. 1	-4.795	-29,84 to 20,25	No	ns	0.9953									0 vs. 1	-4.38	-41,53 to 32,77	No	ns	0.9997
							0 vs. 3	-5.985	-31,03 to 19,06	No	ns	0.9848									0 vs. 3	-4.75	-41,90 to 32,40	No	ns	0.9995
							0.01 vs. 0.03	-0.985	-26,03 to 24,06	No	ns	>0,9999									0.01 vs. 0.03	-0.435	-37,59 to 36,72	No	ns	>0,9999
							0.01 vs. 0.1	-1.41	-26,45 to 23,63	No	ns	>0,9999									0.01 vs. 0.1	-1.335	-38,49 to 35,82	No	ns	>0,9999
							0.01 vs. 0.3	-1.56	-26,60 to 23,48	No	ns	>0,9999									0.01 vs. 0.3	-1.72	-38,87 to 35,43	No	ns	>0,9999
							0.01 vs. 1	-2.73	-27,77 to 22,31	No	ns	0.9998									0.01 vs. 1	-2.415	-39,57 to 34,74	No	ns	>0,9999
							0.01 vs. 3	-3.92	-28,96 to 21,12	No	ns	0.9984									0.01 vs. 3	-2.785	-39,94 to 34,37	No	ns	>0,9999
							0.03 vs. 0.1	-0.425	-25,47 to 24,62	No	ns	>0,9999									0.03 vs. 0.1	-0.9	-38,05 to 36,25	No	ns	>0,9999
							0.03 vs. 0.3	-0.575	-25,62 to 24,47	No	ns	>0,9999									0.03 vs. 0.3	-1.285	-38,44 to 35,87	No	ns	>0,9999
							0.03 vs. 1	-1.745	-26,79 to 23,30	No	ns	>0,9999									0.03 vs. 1	-1.98	-39,13 to 35,17	No	ns	>0,9999
							0.03 vs. 3	-2.935	-27,98 to 22,11	No	ns	0.9997									0.03 vs. 3	-2.35	-39,50 to 34,80	No	ns	>0,9999
							0.1 vs. 0.3	-0.15	-25,19 to 24,89	No	ns	>0,9999									0.1 vs. 0.3	-0.385	-37,54 to 36,77	No	ns	>0,9999
							0.1 vs. 1	-1.32	-26,36 to 23,72	No	ns	>0,9999									0.1 vs. 1	-1.08	-38,23 to 36,07	No	ns	>0,9999
							0.1 vs. 3	-2.51	-27,55 to 22,53	No	ns	0.9999									0.1 vs. 3	-1.45	-38,60 to 35,70	No	ns	>0,9999
							0.3 vs. 1	-1.17	-26,21 to 23,87	No	ns	>0,9999									0.3 vs. 1	-0.695	-37,85 to 36,46	No	ns	>0,9999
							0.3 vs. 3	-2.36	-27,40 to 22,68	No	ns	>0,9999									0.3 vs. 3	-1.065	-38,22 to 36,09	No	ns	>0,9999
							1 vs. 3	-1.19	-26,23 to 23,85	No	ns	>0,9999									1 vs. 3	-0.37	-37,52 to 36,78	No	ns	>0,9999
							dead														dead
							0 vs. 0.01	-0.525	-25,57 to 24,52	No	ns	>0,9999									0 vs. 0.01	-2.535	-39,69 to 34,62	No	ns	>0,9999
							0 vs. 0.03	-1.64	-26,68 to 23,40	No	ns	>0,9999									0 vs. 0.03	-11.29	-48,44 to 25,87	No	ns	0.9513
							0 vs. 0.1	-3.56	-28,60 to 21,48	No	ns	0.9991									0 vs. 0.1	-13.26	-50,41 to 23,89	No	ns	0.9012
							0 vs. 0.3	-3.865	-28,91 to 21,18	No	ns	0.9986									0 vs. 0.3	-11.22	-48,37 to 25,93	No	ns	0.9526
							0 vs. 1	-4.1	-29,14 to 20,94	No	ns	0.998									0 vs. 1	-11.3	-48,45 to 25,85	No	ns	0.951
							0 vs. 3	-5.955	-31,00 to 19,09	No	ns	0.9852									0 vs. 3	-14.2	-51,35 to 22,96	No	ns	0.8697
							0.01 vs. 0.03	-1.115	-26,16 to 23,93	No	ns	>0,9999									0.01 vs. 0.03	-8.75	-45,90 to 28,40	No	ns	0.9859
							0.01 vs. 0.1	-3.035	-28,08 to 22,01	No	ns	0.9996									0.01 vs. 0.1	-10.73	-47,88 to 26,43	No	ns	0.9616
							0.01 vs. 0.3	-3.34	-28,38 to 21,70	No	ns	0.9994									0.01 vs. 0.3	-8.685	-45,84 to 28,47	No	ns	0.9864
							0.01 vs. 1	-3.575	-28,62 to 21,47	No	ns	0.9991									0.01 vs. 1	-8.765	-45,92 to 28,39	No	ns	0.9858
							0.01 vs. 3	-5.43	-30,47 to 19,61	No	ns	0.9908									0.01 vs. 3	-11.66	-48,81 to 25,49	No	ns	0.9435
							0.03 vs. 0.1	-1.92	-26,96 to 23,12	No	ns	>0,9999									0.03 vs. 0.1	-1.975	-39,13 to 35,18	No	ns	>0,9999
							0.03 vs. 0.3	-2.225	-27,27 to 22,82	No	ns	>0,9999									0.03 vs. 0.3	0.065	-37,09 to 37,22	No	ns	>0,9999
							0.03 vs. 1	-2.46	-27,50 to 22,58	No	ns	0.9999									0.03 vs. 1	-0.015	-37,17 to 37,14	No	ns	>0,9999
							0.03 vs. 3	-4.315	-29,36 to 20,73	No	ns	0.9973									0.03 vs. 3	-2.91	-40,06 to 34,24	No	ns	>0,9999
							0.1 vs. 0.3	-0.305	-25,35 to 24,74	No	ns	>0,9999									0.1 vs. 0.3	2.04	-35,11 to 39,19	No	ns	>0,9999
							0.1 vs. 1	-0.54	-25,58 to 24,50	No	ns	>0,9999									0.1 vs. 1	1.96	-35,19 to 39,11	No	ns	>0,9999
							0.1 vs. 3	-2.395	-27,44 to 22,65	No	ns	>0,9999									0.1 vs. 3	-0.935	-38,09 to 36,22	No	ns	>0,9999
							0.3 vs. 1	-0.235	-25,28 to 24,81	No	ns	>0,9999									0.3 vs. 1	-0.08	-37,23 to 37,07	No	ns	>0,9999
							0.3 vs. 3	-2.09	-27,13 to 22,95	No	ns	>0,9999									0.3 vs. 3	-2.975	-40,13 to 34,18	No	ns	>0,9999
							1 vs. 3	-1.855	-26,90 to 23,19	No	ns	>0,9999									1 vs. 3	-2.895	-40,05 to 34,26	No	ns	>0,9999

## Sheet: Supplementary Table S3
Supplementary Table S3.
CELL CYLCE ANALYSIS 14-DAY AML
Table Analyzed	NOMO1 (7days)						Within each column, compare rows (simple effects within columns)							Table Analyzed	NOMO1 (14 days)						Within each column, compare rows (simple effects within columns)
Two-way ANOVA	Ordinary						Number of families	3						Two-way ANOVA	Ordinary						Number of families	3
Alpha	0.05						Number of comparisons per family	21						Alpha	0.05						Number of comparisons per family	21
							Alpha	0.05													Alpha	0.05
Source of Variation	% of total variation	P value	P value summary	Significant?										Source of Variation	% of total variation	P value	P value summary	Significant?
Interaction	0.7786	0.0087	**	Yes			Tukey's multiple comparisons test	Mean Diff,	95,00% CI of diff,	Below threshold?	Summary	Adjusted P Value		Interaction	0.7876	0.1849	ns	No			Tukey's multiple comparisons test	Mean Diff,	95,00% CI of diff,	Below threshold?	Summary	Adjusted P Value
Row Factor	0.002249	>0,9999	ns	No										Row Factor	0.0001499	>0,9999	ns	No
Column Factor	98.8	<0,0001	****	Yes			G1							Column Factor	98.32	<0,0001	****	Yes			G1
							0 vs. 0.01	-2.05	-11,67 to 7,569	No	ns	0.9916									0 vs. 0.01	-2.135	-18,77 to 14,50	No	ns	0.9995
ANOVA table	SS	DF	MS	F (DFn, DFd)	P value		0 vs. 0.03	-4.2	-13,82 to 5,419	No	ns	0.7857		ANOVA table	SS	DF	MS	F (DFn, DFd)	P value		0 vs. 0.03	-8.185	-24,82 to 8,445	No	ns	0.6838
Interaction	342.5	12	28.54	F (12, 21) = 3,260	P=0,0087		0 vs. 0.1	-9.05	-18,67 to 0,5692	No	ns	0.074		Interaction	485.1	12	40.43	F (12, 21) = 1,545	P=0,1849		0 vs. 0.1	-11.54	-28,17 to 5,095	No	ns	0.3101
Row Factor	0.9891	6	0.1649	F (6, 21) = 0,01883	P>0,9999		0 vs. 0.3	-9.6	-19,22 to 0,01918	No	ns	0.0507		Row Factor	0.09235	6	0.01539	F (6, 21) = 0,0005881	P>0,9999		0 vs. 0.3	-11.74	-28,37 to 4,895	No	ns	0.2921
Column Factor	43459	2	21730	F (2, 21) = 2482	P<0,0001		0 vs. 1	-9.95	-19,57 to -0,3308	Yes	*	0.0396		Column Factor	60555	2	30278	F (2, 21) = 1157	P<0,0001		0 vs. 1	-11.64	-28,27 to 4,995	No	ns	0.301
Residual	183.9	21	8.756				0 vs. 3	-10.75	-20,37 to -1,131	Yes	*	0.0221		Residual	549.6	21	26.17				0 vs. 3	-12.74	-29,37 to 3,895	No	ns	0.2129
							0.01 vs. 0.03	-2.15	-11,77 to 7,469	No	ns	0.9892									0.01 vs. 0.03	-6.05	-22,68 to 10,58	No	ns	0.893
Data summary							0.01 vs. 0.1	-7	-16,62 to 2,619	No	ns	0.2609		Data summary							0.01 vs. 0.1	-9.4	-26,03 to 7,230	No	ns	0.5394
Number of columns (Column Factor)	3						0.01 vs. 0.3	-7.55	-17,17 to 2,069	No	ns	0.1914		Number of columns (Column Factor)	3						0.01 vs. 0.3	-9.6	-26,23 to 7,030	No	ns	0.5157
Number of rows (Row Factor)	7						0.01 vs. 1	-7.9	-17,52 to 1,719	No	ns	0.1553		Number of rows (Row Factor)	7						0.01 vs. 1	-9.5	-26,13 to 7,130	No	ns	0.5275
Number of values	42						0.01 vs. 3	-8.7	-18,32 to 0,9192	No	ns	0.0935		Number of values	42						0.01 vs. 3	-10.6	-27,23 to 6,030	No	ns	0.4031
							0.03 vs. 0.1	-4.85	-14,47 to 4,769	No	ns	0.6604									0.03 vs. 0.1	-3.35	-19,98 to 13,28	No	ns	0.9938
							0.03 vs. 0.3	-5.4	-15,02 to 4,219	No	ns	0.547									0.03 vs. 0.3	-3.55	-20,18 to 13,08	No	ns	0.9915
							0.03 vs. 1	-5.75	-15,37 to 3,869	No	ns	0.4761									0.03 vs. 1	-3.45	-20,08 to 13,18	No	ns	0.9927
							0.03 vs. 3	-6.55	-16,17 to 3,069	No	ns	0.3298									0.03 vs. 3	-4.55	-21,18 to 12,08	No	ns	0.9703
							0.1 vs. 0.3	-0.55	-10,17 to 9,069	No	ns	>0,9999									0.1 vs. 0.3	-0.2	-16,83 to 16,43	No	ns	>0,9999
							0.1 vs. 1	-0.9	-10,52 to 8,719	No	ns	>0,9999									0.1 vs. 1	-0.1	-16,73 to 16,53	No	ns	>0,9999
							0.1 vs. 3	-1.7	-11,32 to 7,919	No	ns	0.9969									0.1 vs. 3	-1.2	-17,83 to 15,43	No	ns	>0,9999
							0.3 vs. 1	-0.35	-9,969 to 9,269	No	ns	>0,9999									0.3 vs. 1	0.1	-16,53 to 16,73	No	ns	>0,9999
							0.3 vs. 3	-1.15	-10,77 to 8,469	No	ns	0.9997									0.3 vs. 3	-1	-17,63 to 15,63	No	ns	>0,9999
							1 vs. 3	-0.8	-10,42 to 8,819	No	ns	>0,9999									1 vs. 3	-1.1	-17,73 to 15,53	No	ns	>0,9999
							G2M														G2M
							0 vs. 0.01	1.225	-8,394 to 10,84	No	ns	0.9995									0 vs. 0.01	1.105	-15,53 to 17,74	No	ns	>0,9999
							0 vs. 0.03	0.95	-8,669 to 10,57	No	ns	0.9999									0 vs. 0.03	5.22	-11,41 to 21,85	No	ns	0.9434
							0 vs. 0.1	3.88	-5,739 to 13,50	No	ns	0.8393									0 vs. 0.1	7.055	-9,575 to 23,69	No	ns	0.8065
							0 vs. 0.3	2.985	-6,634 to 12,60	No	ns	0.9463									0 vs. 0.3	6.565	-10,07 to 23,20	No	ns	0.8519
							0 vs. 1	3.775	-5,844 to 13,39	No	ns	0.8552									0 vs. 1	6.545	-10,09 to 23,18	No	ns	0.8537
							0 vs. 3	4.54	-5,079 to 14,16	No	ns	0.7223									0 vs. 3	7.1	-9,530 to 23,73	No	ns	0.802
							0.01 vs. 0.03	-0.275	-9,894 to 9,344	No	ns	>0,9999									0.01 vs. 0.03	4.115	-12,52 to 20,75	No	ns	0.9819
							0.01 vs. 0.1	2.655	-6,964 to 12,27	No	ns	0.969									0.01 vs. 0.1	5.95	-10,68 to 22,58	No	ns	0.9001
							0.01 vs. 0.3	1.76	-7,859 to 11,38	No	ns	0.9963									0.01 vs. 0.3	5.46	-11,17 to 22,09	No	ns	0.9309
							0.01 vs. 1	2.55	-7,069 to 12,17	No	ns	0.9745									0.01 vs. 1	5.44	-11,19 to 22,07	No	ns	0.932
							0.01 vs. 3	3.315	-6,304 to 12,93	No	ns	0.9147									0.01 vs. 3	5.995	-10,64 to 22,63	No	ns	0.8969
							0.03 vs. 0.1	2.93	-6,689 to 12,55	No	ns	0.9507									0.03 vs. 0.1	1.835	-14,80 to 18,47	No	ns	0.9998
							0.03 vs. 0.3	2.035	-7,584 to 11,65	No	ns	0.9919									0.03 vs. 0.3	1.345	-15,29 to 17,98	No	ns	>0,9999
							0.03 vs. 1	2.825	-6,794 to 12,44	No	ns	0.9584									0.03 vs. 1	1.325	-15,31 to 17,96	No	ns	>0,9999
							0.03 vs. 3	3.59	-6,029 to 13,21	No	ns	0.8813									0.03 vs. 3	1.88	-14,75 to 18,51	No	ns	0.9998
							0.1 vs. 0.3	-0.895	-10,51 to 8,724	No	ns	>0,9999									0.1 vs. 0.3	-0.49	-17,12 to 16,14	No	ns	>0,9999
							0.1 vs. 1	-0.105	-9,724 to 9,514	No	ns	>0,9999									0.1 vs. 1	-0.51	-17,14 to 16,12	No	ns	>0,9999
							0.1 vs. 3	0.66	-8,959 to 10,28	No	ns	>0,9999									0.1 vs. 3	0.045	-16,59 to 16,68	No	ns	>0,9999
							0.3 vs. 1	0.79	-8,829 to 10,41	No	ns	>0,9999									0.3 vs. 1	-0.02	-16,65 to 16,61	No	ns	>0,9999
							0.3 vs. 3	1.555	-8,064 to 11,17	No	ns	0.9981									0.3 vs. 3	0.535	-16,10 to 17,17	No	ns	>0,9999
							1 vs. 3	0.765	-8,854 to 10,38	No	ns	>0,9999									1 vs. 3	0.555	-16,08 to 17,19	No	ns	>0,9999
							S														S
							0 vs. 0.01	0.355	-9,264 to 9,974	No	ns	>0,9999									0 vs. 0.01	1.035	-15,60 to 17,67	No	ns	>0,9999
							0 vs. 0.03	1.62	-7,999 to 11,24	No	ns	0.9976									0 vs. 0.03	3.11	-13,52 to 19,74	No	ns	0.9958
							0 vs. 0.1	4.46	-5,159 to 14,08	No	ns	0.7377									0 vs. 0.1	4.68	-11,95 to 21,31	No	ns	0.966
							0 vs. 0.3	5.77	-3,849 to 15,39	No	ns	0.4722									0 vs. 0.3	5.1	-11,53 to 21,73	No	ns	0.9491
							0 vs. 1	5.395	-4,224 to 15,01	No	ns	0.548									0 vs. 1	5.27	-11,36 to 21,90	No	ns	0.941
							0 vs. 3	5.73	-3,889 to 15,35	No	ns	0.4801									0 vs. 3	5.415	-11,22 to 22,05	No	ns	0.9334
							0.01 vs. 0.03	1.265	-8,354 to 10,88	No	ns	0.9994									0.01 vs. 0.03	2.075	-14,56 to 18,71	No	ns	0.9996
							0.01 vs. 0.1	4.105	-5,514 to 13,72	No	ns	0.8023									0.01 vs. 0.1	3.645	-12,99 to 20,28	No	ns	0.9903
							0.01 vs. 0.3	5.415	-4,204 to 15,03	No	ns	0.5439									0.01 vs. 0.3	4.065	-12,57 to 20,70	No	ns	0.983
							0.01 vs. 1	5.04	-4,579 to 14,66	No	ns	0.6214									0.01 vs. 1	4.235	-12,40 to 20,87	No	ns	0.9791
							0.01 vs. 3	5.375	-4,244 to 14,99	No	ns	0.5521									0.01 vs. 3	4.38	-12,25 to 21,01	No	ns	0.9753
							0.03 vs. 0.1	2.84	-6,779 to 12,46	No	ns	0.9573									0.03 vs. 0.1	1.57	-15,06 to 18,20	No	ns	>0,9999
							0.03 vs. 0.3	4.15	-5,469 to 13,77	No	ns	0.7946									0.03 vs. 0.3	1.99	-14,64 to 18,62	No	ns	0.9997
							0.03 vs. 1	3.775	-5,844 to 13,39	No	ns	0.8552									0.03 vs. 1	2.16	-14,47 to 18,79	No	ns	0.9995
							0.03 vs. 3	4.11	-5,509 to 13,73	No	ns	0.8015									0.03 vs. 3	2.305	-14,33 to 18,94	No	ns	0.9992
							0.1 vs. 0.3	1.31	-8,309 to 10,93	No	ns	0.9993									0.1 vs. 0.3	0.42	-16,21 to 17,05	No	ns	>0,9999
							0.1 vs. 1	0.935	-8,684 to 10,55	No	ns	0.9999									0.1 vs. 1	0.59	-16,04 to 17,22	No	ns	>0,9999
							0.1 vs. 3	1.27	-8,349 to 10,89	No	ns	0.9994									0.1 vs. 3	0.735	-15,90 to 17,37	No	ns	>0,9999
							0.3 vs. 1	-0.375	-9,994 to 9,244	No	ns	>0,9999									0.3 vs. 1	0.17	-16,46 to 16,80	No	ns	>0,9999
							0.3 vs. 3	-0.04	-9,659 to 9,579	No	ns	>0,9999									0.3 vs. 3	0.315	-16,32 to 16,95	No	ns	>0,9999
							1 vs. 3	0.335	-9,284 to 9,954	No	ns	>0,9999									1 vs. 3	0.145	-16,49 to 16,78	No	ns	>0,9999
Table Analyzed	MONOMAC1 (7days)						Within each column, compare rows (simple effects within columns)							Table Analyzed	MONOMAC1 (14 days)						Within each column, compare rows (simple effects within columns)
Two-way ANOVA	Ordinary						Number of families	3						Two-way ANOVA	Ordinary						Number of families	3
Alpha	0.05						Number of comparisons per family	21						Alpha	0.05						Number of comparisons per family	21
							Alpha	0.05													Alpha	0.05
Source of Variation	% of total variation	P value	P value summary	Significant?										Source of Variation	% of total variation	P value	P value summary	Significant?
Interaction	0.609	0.0005	***	Yes			Tukey's multiple comparisons test	Mean Diff,	95,00% CI of diff,	Below threshold?	Summary	Adjusted P Value		Interaction	0.5689	0.003	**	Yes			Tukey's multiple comparisons test	Mean Diff,	95,00% CI of diff,	Below threshold?	Summary	Adjusted P Value
Row Factor	0.001084	>0,9999	ns	No										Row Factor	0.00106	>0,9999	ns	No
Column Factor	99.19	<0,0001	****	Yes			G1							Column Factor	99.18	<0,0001	****	Yes			G1
							0 vs. 0.01	2.2	-4,350 to 8,750	No	ns	0.9237									0 vs. 0.01	-1.75	-10,74 to 7,241	No	ns	0.9948
ANOVA table	SS	DF	MS	F (DFn, DFd)	P value		0 vs. 0.03	2.65	-3,900 to 9,200	No	ns	0.8375		ANOVA table	SS	DF	MS	F (DFn, DFd)	P value		0 vs. 0.03	-7.3	-16,29 to 1,691	No	ns	0.1641
Interaction	253.7	12	21.14	F (12, 21) = 5,207	P=0,0005		0 vs. 0.1	0	-6,550 to 6,550	No	ns	>0,9999		Interaction	361.2	12	30.1	F (12, 21) = 3,934	P=0,0030		0 vs. 0.1	-9.7	-18,69 to -0,7085	Yes	*	0.0291
Row Factor	0.4515	6	0.07525	F (6, 21) = 0,01853	P>0,9999		0 vs. 0.3	-3.65	-10,20 to 2,900	No	ns	0.5552		Row Factor	0.6731	6	0.1122	F (6, 21) = 0,01466	P>0,9999		0 vs. 0.3	-9.05	-18,04 to -0,05852	Yes	*	0.0479
Column Factor	41320	2	20660	F (2, 21) = 5088	P<0,0001		0 vs. 1	-6.25	-12,80 to 0,3004	No	ns	0.0678		Column Factor	62961	2	31481	F (2, 21) = 4115	P<0,0001		0 vs. 1	-11.25	-20,24 to -2,259	Yes	**	0.0084
Residual	85.27	21	4.06				0 vs. 3	-6.6	-13,15 to -0,04959	Yes	*	0.0475		Residual	160.7	21	7.65				0 vs. 3	-11.45	-20,44 to -2,459	Yes	**	0.0072
							0.01 vs. 0.03	0.45	-6,100 to 7,000	No	ns	>0,9999									0.01 vs. 0.03	-5.55	-14,54 to 3,441	No	ns	0.4395
Data summary							0.01 vs. 0.1	-2.2	-8,750 to 4,350	No	ns	0.9237		Data summary							0.01 vs. 0.1	-7.95	-16,94 to 1,041	No	ns	0.1061
Number of columns (Column Factor)	3						0.01 vs. 0.3	-5.85	-12,40 to 0,7004	No	ns	0.1004		Number of columns (Column Factor)	3						0.01 vs. 0.3	-7.3	-16,29 to 1,691	No	ns	0.1641
Number of rows (Row Factor)	7						0.01 vs. 1	-8.45	-15,00 to -1,900	Yes	**	0.0063		Number of rows (Row Factor)	7						0.01 vs. 1	-9.5	-18,49 to -0,5085	Yes	*	0.034
Number of values	42						0.01 vs. 3	-8.8	-15,35 to -2,250	Yes	**	0.0043		Number of values	42						0.01 vs. 3	-9.7	-18,69 to -0,7085	Yes	*	0.0291
							0.03 vs. 0.1	-2.65	-9,200 to 3,900	No	ns	0.8375									0.03 vs. 0.1	-2.4	-11,39 to 6,591	No	ns	0.9736
							0.03 vs. 0.3	-6.3	-12,85 to 0,2504	No	ns	0.0645									0.03 vs. 0.3	-1.75	-10,74 to 7,241	No	ns	0.9948
							0.03 vs. 1	-8.9	-15,45 to -2,350	Yes	**	0.0038									0.03 vs. 1	-3.95	-12,94 to 5,041	No	ns	0.7812
							0.03 vs. 3	-9.25	-15,80 to -2,700	Yes	**	0.0026									0.03 vs. 3	-4.15	-13,14 to 4,841	No	ns	0.7416
							0.1 vs. 0.3	-3.65	-10,20 to 2,900	No	ns	0.5552									0.1 vs. 0.3	0.65	-8,341 to 9,641	No	ns	>0,9999
							0.1 vs. 1	-6.25	-12,80 to 0,3004	No	ns	0.0678									0.1 vs. 1	-1.55	-10,54 to 7,441	No	ns	0.9973
							0.1 vs. 3	-6.6	-13,15 to -0,04959	Yes	*	0.0475									0.1 vs. 3	-1.75	-10,74 to 7,241	No	ns	0.9948
							0.3 vs. 1	-2.6	-9,150 to 3,950	No	ns	0.8488									0.3 vs. 1	-2.2	-11,19 to 6,791	No	ns	0.9829
							0.3 vs. 3	-2.95	-9,500 to 3,600	No	ns	0.7618									0.3 vs. 3	-2.4	-11,39 to 6,591	No	ns	0.9736
							1 vs. 3	-0.35	-6,900 to 6,200	No	ns	>0,9999									1 vs. 3	-0.2	-9,191 to 8,791	No	ns	>0,9999
							G2M														G2M
							0 vs. 0.01	-1.135	-7,685 to 5,415	No	ns	0.9972									0 vs. 0.01	0.615	-8,376 to 9,606	No	ns	>0,9999
							0 vs. 0.03	-1.585	-8,135 to 4,965	No	ns	0.9838									0 vs. 0.03	2.64	-6,351 to 11,63	No	ns	0.9584
							0 vs. 0.1	-0.885	-7,435 to 5,665	No	ns	0.9993									0 vs. 0.1	4.75	-4,241 to 13,74	No	ns	0.6128
							0 vs. 0.3	1.075	-5,475 to 7,625	No	ns	0.998									0 vs. 0.3	4.385	-4,606 to 13,38	No	ns	0.6925
							0 vs. 1	2.725	-3,825 to 9,275	No	ns	0.8197									0 vs. 1	5.225	-3,766 to 14,22	No	ns	0.5082
							0 vs. 3	2.5	-4,050 to 9,050	No	ns	0.8702									0 vs. 3	5.7	-3,291 to 14,69	No	ns	0.4092
							0.01 vs. 0.03	-0.45	-7,000 to 6,100	No	ns	>0,9999									0.01 vs. 0.03	2.025	-6,966 to 11,02	No	ns	0.9888
							0.01 vs. 0.1	0.25	-6,300 to 6,800	No	ns	>0,9999									0.01 vs. 0.1	4.135	-4,856 to 13,13	No	ns	0.7446
							0.01 vs. 0.3	2.21	-4,340 to 8,760	No	ns	0.9221									0.01 vs. 0.3	3.77	-5,221 to 12,76	No	ns	0.8145
							0.01 vs. 1	3.86	-2,690 to 10,41	No	ns	0.4924									0.01 vs. 1	4.61	-4,381 to 13,60	No	ns	0.6436
							0.01 vs. 3	3.635	-2,915 to 10,19	No	ns	0.5598									0.01 vs. 3	5.085	-3,906 to 14,08	No	ns	0.5388
							0.03 vs. 0.1	0.7	-5,850 to 7,250	No	ns	0.9998									0.03 vs. 0.1	2.11	-6,881 to 11,10	No	ns	0.9862
							0.03 vs. 0.3	2.66	-3,890 to 9,210	No	ns	0.8352									0.03 vs. 0.3	1.745	-7,246 to 10,74	No	ns	0.9949
							0.03 vs. 1	4.31	-2,240 to 10,86	No	ns	0.3674									0.03 vs. 1	2.585	-6,406 to 11,58	No	ns	0.9623
							0.03 vs. 3	4.085	-2,465 to 10,64	No	ns	0.4278									0.03 vs. 3	3.06	-5,931 to 12,05	No	ns	0.9192
							0.1 vs. 0.3	1.96	-4,590 to 8,510	No	ns	0.9546									0.1 vs. 0.3	-0.365	-9,356 to 8,626	No	ns	>0,9999
							0.1 vs. 1	3.61	-2,940 to 10,16	No	ns	0.5673									0.1 vs. 1	0.475	-8,516 to 9,466	No	ns	>0,9999
							0.1 vs. 3	3.385	-3,165 to 9,935	No	ns	0.6356									0.1 vs. 3	0.95	-8,041 to 9,941	No	ns	0.9998
							0.3 vs. 1	1.65	-4,900 to 8,200	No	ns	0.9802									0.3 vs. 1	0.84	-8,151 to 9,831	No	ns	>0,9999
							0.3 vs. 3	1.425	-5,125 to 7,975	No	ns	0.9907									0.3 vs. 3	1.315	-7,676 to 10,31	No	ns	0.9989
							1 vs. 3	-0.225	-6,775 to 6,325	No	ns	>0,9999									1 vs. 3	0.475	-8,516 to 9,466	No	ns	>0,9999
							S														S
							0 vs. 0.01	-0.8	-7,350 to 5,750	No	ns	0.9996									0 vs. 0.01	1.06	-7,931 to 10,05	No	ns	0.9997
							0 vs. 0.03	-0.5	-7,050 to 6,050	No	ns	>0,9999									0 vs. 0.03	4.38	-4,611 to 13,37	No	ns	0.6935
							0 vs. 0.1	0.85	-5,700 to 7,400	No	ns	0.9995									0 vs. 0.1	4.455	-4,536 to 13,45	No	ns	0.6774
							0 vs. 0.3	2.36	-4,190 to 8,910	No	ns	0.8972									0 vs. 0.3	4.02	-4,971 to 13,01	No	ns	0.7676
							0 vs. 1	3.135	-3,415 to 9,685	No	ns	0.7098									0 vs. 1	5.07	-3,921 to 14,06	No	ns	0.5421
							0 vs. 3	3.8	-2,750 to 10,35	No	ns	0.5102									0 vs. 3	4.7	-4,291 to 13,69	No	ns	0.6238
							0.01 vs. 0.03	0.3	-6,250 to 6,850	No	ns	>0,9999									0.01 vs. 0.03	3.32	-5,671 to 12,31	No	ns	0.8863
							0.01 vs. 0.1	1.65	-4,900 to 8,200	No	ns	0.9802									0.01 vs. 0.1	3.395	-5,596 to 12,39	No	ns	0.8756
							0.01 vs. 0.3	3.16	-3,390 to 9,710	No	ns	0.7026									0.01 vs. 0.3	2.96	-6,031 to 11,95	No	ns	0.9301
							0.01 vs. 1	3.935	-2,615 to 10,49	No	ns	0.4705									0.01 vs. 1	4.01	-4,981 to 13,00	No	ns	0.7695
							0.01 vs. 3	4.6	-1,950 to 11,15	No	ns	0.2971									0.01 vs. 3	3.64	-5,351 to 12,63	No	ns	0.8371
							0.03 vs. 0.1	1.35	-5,200 to 7,900	No	ns	0.993									0.03 vs. 0.1	0.075	-8,916 to 9,066	No	ns	>0,9999
							0.03 vs. 0.3	2.86	-3,690 to 9,410	No	ns	0.7858									0.03 vs. 0.3	-0.36	-9,351 to 8,631	No	ns	>0,9999
							0.03 vs. 1	3.635	-2,915 to 10,19	No	ns	0.5598									0.03 vs. 1	0.69	-8,301 to 9,681	No	ns	>0,9999
							0.03 vs. 3	4.3	-2,250 to 10,85	No	ns	0.37									0.03 vs. 3	0.32	-8,671 to 9,311	No	ns	>0,9999
							0.1 vs. 0.3	1.51	-5,040 to 8,060	No	ns	0.9874									0.1 vs. 0.3	-0.435	-9,426 to 8,556	No	ns	>0,9999
							0.1 vs. 1	2.285	-4,265 to 8,835	No	ns	0.9102									0.1 vs. 1	0.615	-8,376 to 9,606	No	ns	>0,9999
							0.1 vs. 3	2.95	-3,600 to 9,500	No	ns	0.7618									0.1 vs. 3	0.245	-8,746 to 9,236	No	ns	>0,9999
							0.3 vs. 1	0.775	-5,775 to 7,325	No	ns	0.9997									0.3 vs. 1	1.05	-7,941 to 10,04	No	ns	0.9997
							0.3 vs. 3	1.44	-5,110 to 7,990	No	ns	0.9901									0.3 vs. 3	0.68	-8,311 to 9,671	No	ns	>0,9999
							1 vs. 3	0.665	-5,885 to 7,215	No	ns	0.9999									1 vs. 3	-0.37	-9,361 to 8,621	No	ns	>0,9999
Table Analyzed	SHI1 (7 days)						Within each column, compare rows (simple effects within columns)							Table Analyzed	SHI1 (14 days)						Within each column, compare rows (simple effects within columns)
Two-way ANOVA	Ordinary						Number of families	3						Two-way ANOVA	Ordinary						Number of families	3
Alpha	0.05						Number of comparisons per family	21						Alpha	0.05						Number of comparisons per family	21
							Alpha	0.05													Alpha	0.05
Source of Variation	% of total variation	P value	P value summary	Significant?										Source of Variation	% of total variation	P value	P value summary	Significant?
Interaction	0.4837	0.0027	**	Yes			Tukey's multiple comparisons test	Mean Diff,	95,00% CI of diff,	Below threshold?	Summary	Adjusted P Value		Interaction	0.2022	0.0538	ns	No			Tukey's multiple comparisons test	Mean Diff,	95,00% CI of diff,	Below threshold?	Summary	Adjusted P Value
Row Factor	0.0006496	>0,9999	ns	No										Row Factor	0.0006288	>0,9999	ns	No
Column Factor	99.3	<0,0001	****	Yes			G1							Column Factor	99.64	<0,0001	****	Yes			G1
							0 vs. 0.01	2.1	-4,204 to 8,404	No	ns	0.9263									0 vs. 0.01	-0.9	-6,830 to 5,030	No	ns	0.9987
ANOVA table	SS	DF	MS	F (DFn, DFd)	P value		0 vs. 0.03	1.85	-4,454 to 8,154	No	ns	0.9585		ANOVA table	SS	DF	MS	F (DFn, DFd)	P value		0 vs. 0.03	-4.4	-10,33 to 1,530	No	ns	0.2421
Interaction	180.7	12	15.06	F (12, 21) = 4,004	P=0,0027		0 vs. 0.1	-3.1	-9,404 to 3,204	No	ns	0.6847		Interaction	88.25	12	7.354	F (12, 21) = 2,210	P=0,0538		0 vs. 0.1	-4.05	-9,980 to 1,880	No	ns	0.3266
Row Factor	0.2427	6	0.04045	F (6, 21) = 0,01076	P>0,9999		0 vs. 0.3	-2.45	-8,754 to 3,854	No	ns	0.8606		Row Factor	0.2745	6	0.04575	F (6, 21) = 0,01375	P>0,9999		0 vs. 0.3	-4.15	-10,08 to 1,780	No	ns	0.3007
Column Factor	37103	2	18551	F (2, 21) = 4933	P<0,0001		0 vs. 1	-4.45	-10,75 to 1,854	No	ns	0.2918		Column Factor	43496	2	21748	F (2, 21) = 6535	P<0,0001		0 vs. 1	-5.6	-11,53 to 0,3303	No	ns	0.0723
Residual	78.98	21	3.761				0 vs. 3	-6.05	-12,35 to 0,2543	No	ns	0.0654		Residual	69.89	21	3.328				0 vs. 3	-5.85	-11,78 to 0,08027	No	ns	0.0548
							0.01 vs. 0.03	-0.25	-6,554 to 6,054	No	ns	>0,9999									0.01 vs. 0.03	-3.5	-9,430 to 2,430	No	ns	0.4907
Data summary							0.01 vs. 0.1	-5.2	-11,50 to 1,104	No	ns	0.1521		Data summary							0.01 vs. 0.1	-3.15	-9,080 to 2,780	No	ns	0.607
Number of columns (Column Factor)	3						0.01 vs. 0.3	-4.55	-10,85 to 1,754	No	ns	0.2691		Number of columns (Column Factor)	3						0.01 vs. 0.3	-3.25	-9,180 to 2,680	No	ns	0.5734
Number of rows (Row Factor)	7						0.01 vs. 1	-6.55	-12,85 to -0,2457	Yes	*	0.0383		Number of rows (Row Factor)	7						0.01 vs. 1	-4.7	-10,63 to 1,230	No	ns	0.1833
Number of values	42						0.01 vs. 3	-8.15	-14,45 to -1,846	Yes	**	0.0062		Number of values	42						0.01 vs. 3	-4.95	-10,88 to 0,9803	No	ns	0.1435
							0.03 vs. 0.1	-4.95	-11,25 to 1,354	No	ns	0.1911									0.03 vs. 0.1	0.35	-5,580 to 6,280	No	ns	>0,9999
							0.03 vs. 0.3	-4.3	-10,60 to 2,004	No	ns	0.328									0.03 vs. 0.3	0.25	-5,680 to 6,180	No	ns	>0,9999
							0.03 vs. 1	-6.3	-12,60 to 0,004277	No	ns	0.0502									0.03 vs. 1	-1.2	-7,130 to 4,730	No	ns	0.9936
							0.03 vs. 3	-7.9	-14,20 to -1,596	Yes	**	0.0083									0.03 vs. 3	-1.45	-7,380 to 4,480	No	ns	0.983
							0.1 vs. 0.3	0.65	-5,654 to 6,954	No	ns	0.9999									0.1 vs. 0.3	-0.1	-6,030 to 5,830	No	ns	>0,9999
							0.1 vs. 1	-1.35	-7,654 to 4,954	No	ns	0.9914									0.1 vs. 1	-1.55	-7,480 to 4,380	No	ns	0.9762
							0.1 vs. 3	-2.95	-9,254 to 3,354	No	ns	0.7298									0.1 vs. 3	-1.8	-7,730 to 4,130	No	ns	0.9515
							0.3 vs. 1	-2	-8,304 to 4,304	No	ns	0.9407									0.3 vs. 1	-1.45	-7,380 to 4,480	No	ns	0.983
							0.3 vs. 3	-3.6	-9,904 to 2,704	No	ns	0.5279									0.3 vs. 3	-1.7	-7,630 to 4,230	No	ns	0.9628
							1 vs. 3	-1.6	-7,904 to 4,704	No	ns	0.9794									1 vs. 3	-0.25	-6,180 to 5,680	No	ns	>0,9999
							G2M														G2M
							0 vs. 0.01	-2.05	-8,354 to 4,254	No	ns	0.9337									0 vs. 0.01	0.75	-5,180 to 6,680	No	ns	0.9995
							0 vs. 0.03	-0.95	-7,254 to 5,354	No	ns	0.9987									0 vs. 0.03	2.545	-3,385 to 8,475	No	ns	0.7984
							0 vs. 0.1	2.02	-4,284 to 8,324	No	ns	0.938									0 vs. 0.1	2.505	-3,425 to 8,435	No	ns	0.8095
							0 vs. 0.3	1.15	-5,154 to 7,454	No	ns	0.9964									0 vs. 0.3	2.53	-3,400 to 8,460	No	ns	0.8026
							0 vs. 1	2.72	-3,584 to 9,024	No	ns	0.7945									0 vs. 1	3.485	-2,445 to 9,415	No	ns	0.4955
							0 vs. 3	3.34	-2,964 to 9,644	No	ns	0.6097									0 vs. 3	3.54	-2,390 to 9,470	No	ns	0.4777
							0.01 vs. 0.03	1.1	-5,204 to 7,404	No	ns	0.9971									0.01 vs. 0.03	1.795	-4,135 to 7,725	No	ns	0.9521
							0.01 vs. 0.1	4.07	-2,234 to 10,37	No	ns	0.3886									0.01 vs. 0.1	1.755	-4,175 to 7,685	No	ns	0.9568
							0.01 vs. 0.3	3.2	-3,104 to 9,504	No	ns	0.6537									0.01 vs. 0.3	1.78	-4,150 to 7,710	No	ns	0.9539
							0.01 vs. 1	4.77	-1,534 to 11,07	No	ns	0.2238									0.01 vs. 1	2.735	-3,195 to 8,665	No	ns	0.7422
							0.01 vs. 3	5.39	-0,9143 to 11,69	No	ns	0.127									0.01 vs. 3	2.79	-3,140 to 8,720	No	ns	0.7251
							0.03 vs. 0.1	2.97	-3,334 to 9,274	No	ns	0.7239									0.03 vs. 0.1	-0.04	-5,970 to 5,890	No	ns	>0,9999
							0.03 vs. 0.3	2.1	-4,204 to 8,404	No	ns	0.9263									0.03 vs. 0.3	-0.015	-5,945 to 5,915	No	ns	>0,9999
							0.03 vs. 1	3.67	-2,634 to 9,974	No	ns	0.5062									0.03 vs. 1	0.94	-4,990 to 6,870	No	ns	0.9983
							0.03 vs. 3	4.29	-2,014 to 10,59	No	ns	0.3305									0.03 vs. 3	0.995	-4,935 to 6,925	No	ns	0.9977
							0.1 vs. 0.3	-0.87	-7,174 to 5,434	No	ns	0.9992									0.1 vs. 0.3	0.025	-5,905 to 5,955	No	ns	>0,9999
							0.1 vs. 1	0.7	-5,604 to 7,004	No	ns	0.9998									0.1 vs. 1	0.98	-4,950 to 6,910	No	ns	0.9979
							0.1 vs. 3	1.32	-4,984 to 7,624	No	ns	0.9924									0.1 vs. 3	1.035	-4,895 to 6,965	No	ns	0.9971
							0.3 vs. 1	1.57	-4,734 to 7,874	No	ns	0.9813									0.3 vs. 1	0.955	-4,975 to 6,885	No	ns	0.9982
							0.3 vs. 3	2.19	-4,114 to 8,494	No	ns	0.9118									0.3 vs. 3	1.01	-4,920 to 6,940	No	ns	0.9975
							1 vs. 3	0.62	-5,684 to 6,924	No	ns	0.9999									1 vs. 3	0.055	-5,875 to 5,985	No	ns	>0,9999
							S														S
							0 vs. 0.01	-0.4	-6,704 to 5,904	No	ns	>0,9999									0 vs. 0.01	0.255	-5,675 to 6,185	No	ns	>0,9999
							0 vs. 0.03	-0.555	-6,859 to 5,749	No	ns	>0,9999									0 vs. 0.03	1.375	-4,555 to 7,305	No	ns	0.987
							0 vs. 0.1	1.32	-4,984 to 7,624	No	ns	0.9924									0 vs. 0.1	1.22	-4,710 to 7,150	No	ns	0.993
							0 vs. 0.3	1.295	-5,009 to 7,599	No	ns	0.9931									0 vs. 0.3	1.455	-4,475 to 7,385	No	ns	0.9827
							0 vs. 1	1.73	-4,574 to 8,034	No	ns	0.9698									0 vs. 1	1.905	-4,025 to 7,835	No	ns	0.9372
							0 vs. 3	2.455	-3,849 to 8,759	No	ns	0.8595									0 vs. 3	1.665	-4,265 to 7,595	No	ns	0.9663
							0.01 vs. 0.03	-0.155	-6,459 to 6,149	No	ns	>0,9999									0.01 vs. 0.03	1.12	-4,810 to 7,050	No	ns	0.9956
							0.01 vs. 0.1	1.72	-4,584 to 8,024	No	ns	0.9707									0.01 vs. 0.1	0.965	-4,965 to 6,895	No	ns	0.9981
							0.01 vs. 0.3	1.695	-4,609 to 7,999	No	ns	0.9727									0.01 vs. 0.3	1.2	-4,730 to 7,130	No	ns	0.9936
							0.01 vs. 1	2.13	-4,174 to 8,434	No	ns	0.9217									0.01 vs. 1	1.65	-4,280 to 7,580	No	ns	0.9678
							0.01 vs. 3	2.855	-3,449 to 9,159	No	ns	0.7573									0.01 vs. 3	1.41	-4,520 to 7,340	No	ns	0.9852
							0.03 vs. 0.1	1.875	-4,429 to 8,179	No	ns	0.9558									0.03 vs. 0.1	-0.155	-6,085 to 5,775	No	ns	>0,9999
							0.03 vs. 0.3	1.85	-4,454 to 8,154	No	ns	0.9585									0.03 vs. 0.3	0.08	-5,850 to 6,010	No	ns	>0,9999
							0.03 vs. 1	2.285	-4,019 to 8,589	No	ns	0.8946									0.03 vs. 1	0.53	-5,400 to 6,460	No	ns	>0,9999
							0.03 vs. 3	3.01	-3,294 to 9,314	No	ns	0.712									0.03 vs. 3	0.29	-5,640 to 6,220	No	ns	>0,9999
							0.1 vs. 0.3	-0.025	-6,329 to 6,279	No	ns	>0,9999									0.1 vs. 0.3	0.235	-5,695 to 6,165	No	ns	>0,9999
							0.1 vs. 1	0.41	-5,894 to 6,714	No	ns	>0,9999									0.1 vs. 1	0.685	-5,245 to 6,615	No	ns	0.9997
							0.1 vs. 3	1.135	-5,169 to 7,439	No	ns	0.9966									0.1 vs. 3	0.445	-5,485 to 6,375	No	ns	>0,9999
							0.3 vs. 1	0.435	-5,869 to 6,739	No	ns	>0,9999									0.3 vs. 1	0.45	-5,480 to 6,380	No	ns	>0,9999
							0.3 vs. 3	1.16	-5,144 to 7,464	No	ns	0.9962									0.3 vs. 3	0.21	-5,720 to 6,140	No	ns	>0,9999
							1 vs. 3	0.725	-5,579 to 7,029	No	ns	0.9997									1 vs. 3	-0.24	-6,170 to 5,690	No	ns	>0,9999

## Sheet: Supplementary Table S4
Supplementary Table S4.
CD MARKER ANALYSIS 14-DAY AML
Table Analyzed	SHI1 (CD14)						Compare cell means with others in its row and its column
Two-way ANOVA	Ordinary						Number of families	6
Alpha	0.05						Number of comparisons per row family	1
							Number of comparisons per column family	6
Source of Variation	% of total variation	P value	P value summary	Significant?			Alpha	0.05
Interaction	8.522	0.1213	ns	No
Row Factor	72.33	0.0003	***	Yes			Tukey's multiple comparisons test	Mean Diff,	95,00% CI of diff,	Below threshold?	Summary	Adjusted P Value
Column Factor	10.54	0.0141	*	Yes
							0
ANOVA table	SS	DF	MS	F (DFn, DFd)	P value		day 7 vs. day 14	-0.08	-4,568 to 4,408	No	ns	0.9682
Interaction	29.97	3	9.991	F (3, 8) = 2,638	P=0,1213
Row Factor	254.4	3	84.79	F (3, 8) = 22,39	P=0,0003		0.03
Column Factor	37.06	1	37.06	F (1, 8) = 9,785	P=0,0141		day 7 vs. day 14	-0.79	-5,278 to 3,698	No	ns	0.6954
Residual	30.3	8	3.787
							0.3
Difference between column means							day 7 vs. day 14	-4.535	-9,023 to -0,04728	Yes	*	0.0481
Mean of day 7	3.156
Mean of day 14	6.2						3
Difference between means	-3.044						day 7 vs. day 14	-6.77	-11,26 to -2,282	Yes	**	0.0083
SE of difference	0.9731
95% CI of difference	-5,288 to -0,7999						day 7
							0 vs. 0.03	-0.855	-7,087 to 5,377	No	ns	0.9699
							0 vs. 0.3	-4.845	-11,08 to 1,387	No	ns	0.1364
							0 vs. 3	-6.245	-12,48 to -0,01290	Yes	*	0.0495
							0.03 vs. 0.3	-3.99	-10,22 to 2,242	No	ns	0.2473
							0.03 vs. 3	-5.39	-11,62 to 0,8421	No	ns	0.0921
							0.3 vs. 3	-1.4	-7,632 to 4,832	No	ns	0.8867
							day 14
							0 vs. 0.03	-1.565	-7,797 to 4,667	No	ns	0.8508
							0 vs. 0.3	-9.3	-15,53 to -3,068	Yes	**	0.0061
							0 vs. 3	-12.94	-19,17 to -6,703	Yes	***	0.0007
							0.03 vs. 0.3	-7.735	-13,97 to -1,503	Yes	*	0.0172
							0.03 vs. 3	-11.37	-17,60 to -5,138	Yes	**	0.0017
							0.3 vs. 3	-3.635	-9,867 to 2,597	No	ns	0.3124
Table Analyzed	MONOMAC1 (CD14)						Compare cell means with others in its row and its column
Two-way ANOVA	Ordinary						Number of families	6
Alpha	0.05						Number of comparisons per row family	1
							Number of comparisons per column family	6
Source of Variation	% of total variation	P value	P value summary	Significant?			Alpha	0.05
Interaction	12.45	0.2728	ns	No
Row Factor	46.02	0.0212	*	Yes			Tukey's multiple comparisons test	Mean Diff,	95,00% CI of diff,	Below threshold?	Summary	Adjusted P Value
Column Factor	20.26	0.0246	*	Yes
							0
ANOVA table	SS	DF	MS	F (DFn, DFd)	P value		day 7 vs. day 14	-2.26	-30,31 to 25,79	No	ns	0.8572
Interaction	692.9	3	231	F (3, 8) = 1,561	P=0,2728
Row Factor	2561	3	853.7	F (3, 8) = 5,771	P=0,0212		0.03
Column Factor	1127	1	1127	F (1, 8) = 7,621	P=0,0246		day 7 vs. day 14	-5.55	-33,60 to 22,50	No	ns	0.6603
Residual	1183	8	147.9
							0.3
Difference between column means							day 7 vs. day 14	-26.25	-54,29 to 1,802	No	ns	0.063
Mean of day 7	8.416
Mean of day 14	25.21						3
Difference between means	-16.79						day 7 vs. day 14	-33.1	-61,15 to -5,053	Yes	*	0.0262
SE of difference	6.081
95% CI of difference	-30,81 to -2,765						day 7
							0 vs. 0.03	-3.47	-42,42 to 35,48	No	ns	0.9913
							0 vs. 0.3	-11.21	-50,16 to 27,74	No	ns	0.7945
							0 vs. 3	-15.41	-54,35 to 23,54	No	ns	0.6064
							0.03 vs. 0.3	-7.74	-46,69 to 31,21	No	ns	0.9173
							0.03 vs. 3	-11.94	-50,88 to 27,01	No	ns	0.7638
							0.3 vs. 3	-4.195	-43,14 to 34,75	No	ns	0.9849
							day 14
							0 vs. 0.03	-6.76	-45,71 to 32,19	No	ns	0.9423
							0 vs. 0.3	-35.2	-74,14 to 3,754	No	ns	0.0773
							0 vs. 3	-46.25	-85,19 to -7,296	Yes	*	0.0218
							0.03 vs. 0.3	-28.44	-67,38 to 10,51	No	ns	0.1682
							0.03 vs. 3	-39.49	-78,43 to -0,5357	Yes	*	0.047
							0.3 vs. 3	-11.05	-50,00 to 27,90	No	ns	0.8011
Table Analyzed	NOMO1 (CD14)						Compare cell means with others in its row and its column
Two-way ANOVA	Ordinary						Number of families	6
Alpha	0.05						Number of comparisons per row family	1
							Number of comparisons per column family	6
Source of Variation	% of total variation	P value	P value summary	Significant?			Alpha	0.05
Interaction	18.42	0.0007	***	Yes
Row Factor	25.89	0.0002	***	Yes			Tukey's multiple comparisons test	Mean Diff,	95,00% CI of diff,	Below threshold?	Summary	Adjusted P Value
Column Factor	52.91	<0,0001	****	Yes
							0
ANOVA table	SS	DF	MS	F (DFn, DFd)	P value		day 7 vs. day 14	-0.9815	-5,939 to 3,976	No	ns	0.6602
Interaction	244.5	3	81.5	F (3, 8) = 17,63	P=0,0007
Row Factor	343.6	3	114.5	F (3, 8) = 24,78	P=0,0002		0.03
Column Factor	702.4	1	702.4	F (1, 8) = 152,0	P<0,0001		day 7 vs. day 14	-12.75	-17,70 to -7,787	Yes	***	0.0004
Residual	36.98	8	4.622
							0.3
Difference between column means							day 7 vs. day 14	-22.1	-27,05 to -17,14	Yes	****	<0,0001
Mean of day 7	1.208
Mean of day 14	14.46						3
Difference between means	-13.25						day 7 vs. day 14	-17.19	-22,14 to -12,23	Yes	****	<0,0001
SE of difference	1.075
95% CI of difference	-15,73 to -10,77						day 7
							0 vs. 0.03	-0.4965	-7,382 to 6,389	No	ns	0.9953
							0 vs. 0.3	-1.547	-8,432 to 5,339	No	ns	0.8867
							0 vs. 3	-2.157	-9,042 to 4,729	No	ns	0.7522
							0.03 vs. 0.3	-1.05	-7,935 to 5,835	No	ns	0.9595
							0.03 vs. 3	-1.66	-8,545 to 5,225	No	ns	0.8649
							0.3 vs. 3	-0.61	-7,495 to 6,275	No	ns	0.9914
							day 14
							0 vs. 0.03	-12.26	-19,15 to -5,375	Yes	**	0.002
							0 vs. 0.3	-22.66	-29,55 to -15,77	Yes	****	<0,0001
							0 vs. 3	-18.36	-25,25 to -11,47	Yes	***	0.0001
							0.03 vs. 0.3	-10.4	-17,29 to -3,515	Yes	**	0.0056
							0.03 vs. 3	-6.1	-12,99 to 0,7850	No	ns	0.0837
							0.3 vs. 3	4.3	-2,585 to 11,19	No	ns	0.264
Table Analyzed	NOMO1 (cKIT)						Compare cell means with others in its row and its column
Two-way ANOVA	Ordinary						Number of families	6
Alpha	0.05						Number of comparisons per row family	1
							Number of comparisons per column family	6
Source of Variation	% of total variation	P value	P value summary	Significant?			Alpha	0.05
Interaction	2.372	0.0624	ns	No
Row Factor	91.63	<0,0001	****	Yes			Tukey's multiple comparisons test	Mean Diff,	95,00% CI of diff,	Below threshold?	Summary	Adjusted P Value
Column Factor	4.283	0.0021	**	Yes
							0
ANOVA table	SS	DF	MS	F (DFn, DFd)	P value		day 7 vs. day 14	3.5	-2,021 to 9,021	No	ns	0.1819
Interaction	63.26	3	21.09	F (3, 8) = 3,679	P=0,0624
Row Factor	2443	3	814.5	F (3, 8) = 142,1	P<0,0001		0.03
Column Factor	114.2	1	114.2	F (1, 8) = 19,93	P=0,0021		day 7 vs. day 14	12.2	6,674 to 17,72	Yes	***	0.0009
Residual	45.85	8	5.732
							0.3
Difference between column means							day 7 vs. day 14	3.28	-2,241 to 8,801	No	ns	0.2079
Mean of day 7	13.19
Mean of day 14	7.843						3
Difference between means	5.344						day 7 vs. day 14	2.4	-3,121 to 7,921	No	ns	0.3455
SE of difference	1.197
95% CI of difference	2,583 to 8,104						day 7
							0 vs. 0.03	20.65	12,98 to 28,31	Yes	***	0.0001
							0 vs. 0.3	29.86	22,19 to 37,52	Yes	****	<0,0001
							0 vs. 3	30.36	22,69 to 38,02	Yes	****	<0,0001
							0.03 vs. 0.3	9.21	1,543 to 16,88	Yes	*	0.0205
							0.03 vs. 3	9.71	2,043 to 17,38	Yes	*	0.0155
							0.3 vs. 3	0.5	-7,167 to 8,167	No	ns	0.9965
							day 14
							0 vs. 0.03	29.34	21,67 to 37,01	Yes	****	<0,0001
							0 vs. 0.3	29.64	21,97 to 37,30	Yes	****	<0,0001
							0 vs. 3	29.26	21,59 to 36,92	Yes	****	<0,0001
							0.03 vs. 0.3	0.295	-7,372 to 7,962	No	ns	0.9993
							0.03 vs. 3	-0.085	-7,752 to 7,582	No	ns	>0,9999
							0.3 vs. 3	-0.38	-8,047 to 7,287	No	ns	0.9985

## Sheet: Supplementary Table S5
Supplementary Table S5.
APOPTOSIS RESULTS 4-DAY AML
Table Analyzed	MV4;11						Within each column, compare rows (simple effects within columns)
Two-way ANOVA	Ordinary						Number of families	3
Alpha	0.05						Number of comparisons per family	21
							Alpha	0.05
Source of Variation	% of total variation	P value	P value summary	Significant?
Interaction	40.2	<0,0001	****	Yes			Tukey's multiple comparisons test	Mean Diff,	95,00% CI of diff,	Below threshold?	Summary	Adjusted P Value
Row Factor	1.225e-05	>0,9999	ns	No
Column Factor	58.7	<0,0001	****	Yes			live
							0 vs. 0.01	6.45	-3,423 to 16,32	No	ns	0.3753
ANOVA table	SS	DF	MS	F (DFn, DFd)	P value		0 vs. 0.03	10.8	0,9270 to 20,67	Yes	*	0.0262
Interaction	7048	12	587.3	F (12, 21) = 63,67	P<0,0001		0 vs. 0.1	36.7	26,83 to 46,57	Yes	****	<0,0001
Row Factor	0.002148	6	0.0003579	F (6, 21) = 3,880e-005	P>0,9999		0 vs. 0.3	40.46	30,58 to 50,33	Yes	****	<0,0001
Column Factor	10290	2	5145	F (2, 21) = 557,8	P<0,0001		0 vs. 1	38.06	28,18 to 47,93	Yes	****	<0,0001
Residual	193.7	21	9.224				0 vs. 3	43.18	33,31 to 53,05	Yes	****	<0,0001
							0.01 vs. 0.03	4.35	-5,523 to 14,22	No	ns	0.7789
Data summary							0.01 vs. 0.1	30.25	20,38 to 40,12	Yes	****	<0,0001
Number of columns (Column Factor)	3						0.01 vs. 0.3	34.01	24,13 to 43,88	Yes	****	<0,0001
Number of rows (Row Factor)	7						0.01 vs. 1	31.61	21,73 to 41,48	Yes	****	<0,0001
Number of values	42						0.01 vs. 3	36.73	26,86 to 46,60	Yes	****	<0,0001
							0.03 vs. 0.1	25.9	16,03 to 35,77	Yes	****	<0,0001
							0.03 vs. 0.3	29.66	19,78 to 39,53	Yes	****	<0,0001
							0.03 vs. 1	27.26	17,38 to 37,13	Yes	****	<0,0001
							0.03 vs. 3	32.38	22,51 to 42,25	Yes	****	<0,0001
							0.1 vs. 0.3	3.755	-6,118 to 13,63	No	ns	0.872
							0.1 vs. 1	1.355	-8,518 to 11,23	No	ns	0.9993
							0.1 vs. 3	6.48	-3,393 to 16,35	No	ns	0.3702
							0.3 vs. 1	-2.4	-12,27 to 7,473	No	ns	0.9834
							0.3 vs. 3	2.725	-7,148 to 12,60	No	ns	0.969
							1 vs. 3	5.125	-4,748 to 15,00	No	ns	0.631
							apoptotic
							0 vs. 0.01	-8.9	-18,77 to 0,9730	No	ns	0.0952
							0 vs. 0.03	-14.05	-23,92 to -4,177	Yes	**	0.0024
							0 vs. 0.1	-32.85	-42,72 to -22,98	Yes	****	<0,0001
							0 vs. 0.3	-34.45	-44,32 to -24,58	Yes	****	<0,0001
							0 vs. 1	-33.2	-43,07 to -23,33	Yes	****	<0,0001
							0 vs. 3	-38.9	-48,77 to -29,03	Yes	****	<0,0001
							0.01 vs. 0.03	-5.15	-15,02 to 4,723	No	ns	0.626
							0.01 vs. 0.1	-23.95	-33,82 to -14,08	Yes	****	<0,0001
							0.01 vs. 0.3	-25.55	-35,42 to -15,68	Yes	****	<0,0001
							0.01 vs. 1	-24.3	-34,17 to -14,43	Yes	****	<0,0001
							0.01 vs. 3	-30	-39,87 to -20,13	Yes	****	<0,0001
							0.03 vs. 0.1	-18.8	-28,67 to -8,927	Yes	****	<0,0001
							0.03 vs. 0.3	-20.4	-30,27 to -10,53	Yes	****	<0,0001
							0.03 vs. 1	-19.15	-29,02 to -9,277	Yes	****	<0,0001
							0.03 vs. 3	-24.85	-34,72 to -14,98	Yes	****	<0,0001
							0.1 vs. 0.3	-1.6	-11,47 to 8,273	No	ns	0.9981
							0.1 vs. 1	-0.35	-10,22 to 9,523	No	ns	>0,9999
							0.1 vs. 3	-6.05	-15,92 to 3,823	No	ns	0.4478
							0.3 vs. 1	1.25	-8,623 to 11,12	No	ns	0.9995
							0.3 vs. 3	-4.45	-14,32 to 5,423	No	ns	0.7611
							1 vs. 3	-5.7	-15,57 to 4,173	No	ns	0.5156
							dead
							0 vs. 0.01	2.45	-7,423 to 12,32	No	ns	0.9816
							0 vs. 0.03	3.25	-6,623 to 13,12	No	ns	0.9301
							0 vs. 0.1	-3.85	-13,72 to 6,023	No	ns	0.8588
							0 vs. 0.3	-6	-15,87 to 3,873	No	ns	0.4573
							0 vs. 1	-4.8	-14,67 to 5,073	No	ns	0.6954
							0 vs. 3	-4.3	-14,17 to 5,573	No	ns	0.7876
							0.01 vs. 0.03	0.8	-9,073 to 10,67	No	ns	>0,9999
							0.01 vs. 0.1	-6.3	-16,17 to 3,573	No	ns	0.4018
							0.01 vs. 0.3	-8.45	-18,32 to 1,423	No	ns	0.1263
							0.01 vs. 1	-7.25	-17,12 to 2,623	No	ns	0.2521
							0.01 vs. 3	-6.75	-16,62 to 3,123	No	ns	0.3255
							0.03 vs. 0.1	-7.1	-16,97 to 2,773	No	ns	0.2728
							0.03 vs. 0.3	-9.25	-19,12 to 0,6230	No	ns	0.0759
							0.03 vs. 1	-8.05	-17,92 to 1,823	No	ns	0.1608
							0.03 vs. 3	-7.55	-17,42 to 2,323	No	ns	0.2141
							0.1 vs. 0.3	-2.15	-12,02 to 7,723	No	ns	0.9906
							0.1 vs. 1	-0.95	-10,82 to 8,923	No	ns	>0,9999
							0.1 vs. 3	-0.45	-10,32 to 9,423	No	ns	>0,9999
							0.3 vs. 1	1.2	-8,673 to 11,07	No	ns	0.9996
							0.3 vs. 3	1.7	-8,173 to 11,57	No	ns	0.9973
							1 vs. 3	0.5	-9,373 to 10,37	No	ns	>0,9999

## Sheet: Supplementary Table S6
Supplementary Table S6.
CELL CYCLE ANALYSIS 4-DAY AML
Table Analyzed	MV4;11						Within each column, compare rows (simple effects within columns)
Two-way ANOVA	Ordinary						Number of families	3
Alpha	0.05						Number of comparisons per family	21
							Alpha	0.05
Source of Variation	% of total variation	P value	P value summary	Significant?
Interaction	0.3376	0.0022	**	Yes			Tukey's multiple comparisons test	Mean Diff,	95,00% CI of diff,	Below threshold?	Summary	Adjusted P Value
Row Factor	0.03545	0.5345	ns	No
Column Factor	99.48	<0,0001	****	Yes			G1
							0 vs. 0.01	3.4	-3,386 to 10,19	No	ns	0.6665
ANOVA table	SS	DF	MS	F (DFn, DFd)	P value		0 vs. 0.03	2.15	-4,636 to 8,936	No	ns	0.941
Interaction	216.1	12	18	F (12, 21) = 4,132	P=0,0022		0 vs. 0.1	-1.55	-8,336 to 5,236	No	ns	0.988
Row Factor	22.68	6	3.781	F (6, 21) = 0,8677	P=0,5345		0 vs. 0.3	-4.8	-11,59 to 1,986	No	ns	0.2896
Column Factor	63659	2	31830	F (2, 21) = 7305	P<0,0001		0 vs. 1	-3.6	-10,39 to 3,186	No	ns	0.6083
Residual	91.5	21	4.357				0 vs. 3	3.65	-3,136 to 10,44	No	ns	0.5936
							0.01 vs. 0.03	-1.25	-8,036 to 5,536	No	ns	0.9962
Data summary							0.01 vs. 0.1	-4.95	-11,74 to 1,836	No	ns	0.2586
Number of columns (Column Factor)	3						0.01 vs. 0.3	-8.2	-14,99 to -1,414	Yes	*	0.0115
Number of rows (Row Factor)	7						0.01 vs. 1	-7	-13,79 to -0,2142	Yes	*	0.0403
Number of values	42						0.01 vs. 3	0.25	-6,536 to 7,036	No	ns	>0,9999
							0.03 vs. 0.1	-3.7	-10,49 to 3,086	No	ns	0.579
							0.03 vs. 0.3	-6.95	-13,74 to -0,1642	Yes	*	0.0424
							0.03 vs. 1	-5.75	-12,54 to 1,036	No	ns	0.133
							0.03 vs. 3	1.5	-5,286 to 8,286	No	ns	0.9898
							0.1 vs. 0.3	-3.25	-10,04 to 3,536	No	ns	0.7091
							0.1 vs. 1	-2.05	-8,836 to 4,736	No	ns	0.9525
							0.1 vs. 3	5.2	-1,586 to 11,99	No	ns	0.2123
							0.3 vs. 1	1.2	-5,586 to 7,986	No	ns	0.9969
							0.3 vs. 3	8.45	1,664 to 15,24	Yes	**	0.0088
							1 vs. 3	7.25	0,4642 to 14,04	Yes	*	0.0313
							S
							0 vs. 0.01	-2.215	-9,001 to 4,571	No	ns	0.9326
							0 vs. 0.03	0.31	-6,476 to 7,096	No	ns	>0,9999
							0 vs. 0.1	3.365	-3,421 to 10,15	No	ns	0.6766
							0 vs. 0.3	5.425	-1,361 to 12,21	No	ns	0.1762
							0 vs. 1	4.76	-2,026 to 11,55	No	ns	0.2983
							0 vs. 3	3.255	-3,531 to 10,04	No	ns	0.7078
							0.01 vs. 0.03	2.525	-4,261 to 9,311	No	ns	0.8827
							0.01 vs. 0.1	5.58	-1,206 to 12,37	No	ns	0.1544
							0.01 vs. 0.3	7.64	0,8542 to 14,43	Yes	*	0.0209
							0.01 vs. 1	6.975	0,1892 to 13,76	Yes	*	0.0414
							0.01 vs. 3	5.47	-1,316 to 12,26	No	ns	0.1696
							0.03 vs. 0.1	3.055	-3,731 to 9,841	No	ns	0.7621
							0.03 vs. 0.3	5.115	-1,671 to 11,90	No	ns	0.2273
							0.03 vs. 1	4.45	-2,336 to 11,24	No	ns	0.3711
							0.03 vs. 3	2.945	-3,841 to 9,731	No	ns	0.7902
							0.1 vs. 0.3	2.06	-4,726 to 8,846	No	ns	0.9514
							0.1 vs. 1	1.395	-5,391 to 8,181	No	ns	0.9931
							0.1 vs. 3	-0.11	-6,896 to 6,676	No	ns	>0,9999
							0.3 vs. 1	-0.665	-7,451 to 6,121	No	ns	0.9999
							0.3 vs. 3	-2.17	-8,956 to 4,616	No	ns	0.9385
							1 vs. 3	-1.505	-8,291 to 5,281	No	ns	0.9897
							G2M
							0 vs. 0.01	-1.195	-7,981 to 5,591	No	ns	0.997
							0 vs. 0.03	-1.97	-8,756 to 4,816	No	ns	0.9606
							0 vs. 0.1	-2.605	-9,391 to 4,181	No	ns	0.8672
							0 vs. 0.3	-1.255	-8,041 to 5,531	No	ns	0.9961
							0 vs. 1	-1.96	-8,746 to 4,826	No	ns	0.9615
							0 vs. 3	-1.025	-7,811 to 5,761	No	ns	0.9987
							0.01 vs. 0.03	-0.775	-7,561 to 6,011	No	ns	0.9997
							0.01 vs. 0.1	-1.41	-8,196 to 5,376	No	ns	0.9927
							0.01 vs. 0.3	-0.06	-6,846 to 6,726	No	ns	>0,9999
							0.01 vs. 1	-0.765	-7,551 to 6,021	No	ns	0.9998
							0.01 vs. 3	0.17	-6,616 to 6,956	No	ns	>0,9999
							0.03 vs. 0.1	-0.635	-7,421 to 6,151	No	ns	>0,9999
							0.03 vs. 0.3	0.715	-6,071 to 7,501	No	ns	0.9998
							0.03 vs. 1	0.01	-6,776 to 6,796	No	ns	>0,9999
							0.03 vs. 3	0.945	-5,841 to 7,731	No	ns	0.9992
							0.1 vs. 0.3	1.35	-5,436 to 8,136	No	ns	0.9942
							0.1 vs. 1	0.645	-6,141 to 7,431	No	ns	>0,9999
							0.1 vs. 3	1.58	-5,206 to 8,366	No	ns	0.9867
							0.3 vs. 1	-0.705	-7,491 to 6,081	No	ns	0.9998
							0.3 vs. 3	0.23	-6,556 to 7,016	No	ns	>0,9999
							1 vs. 3	0.935	-5,851 to 7,721	No	ns	0.9992

## Sheet: Supplementary Table S7
Supplementary Table S7.
APOPTOSIS RESULTS 4-DAY ALL
Table Analyzed	SEM						Within each column, compare rows (simple effects within columns)
Two-way ANOVA	Ordinary						Number of families	3
Alpha	0.05						Number of comparisons per family	21	95,00% CI of diff,	Below threshold?	Summary	Adjusted P Value
							Alpha	0.05
Source of Variation	% of total variation	P value	P value summary	Significant?
Interaction	29.87	<0,0001	****	Yes			Tukey's multiple comparisons test	Mean Diff,	-6,018 to 10,92	No	ns	0.9612
Row Factor	0.01513	0.994	ns	No					2,382 to 19,32	Yes	**	0.0068
Column Factor	69.65	<0,0001	****	Yes			live		20,13 to 37,07	Yes	****	<0,0001
							0 vs. 0.01	2.45	28,48 to 45,42	Yes	****	<0,0001
ANOVA table	SS	DF	MS	F (DFn, DFd)	P value		0 vs. 0.03	10.85	40,03 to 56,97	Yes	****	<0,0001
Interaction	9002	12	750.2	F (12, 21) = 110,5	P<0,0001		0 vs. 0.1	28.6	37,93 to 54,87	Yes	****	<0,0001
Row Factor	4.562	6	0.7603	F (6, 21) = 0,1120	P=0,9940		0 vs. 0.3	36.95	-0,06831 to 16,87	No	ns	0.0528
Column Factor	20993	2	10496	F (2, 21) = 1547	P<0,0001		0 vs. 1	48.5	17,68 to 34,62	Yes	****	<0,0001
Residual	142.5	21	6.786				0 vs. 3	46.4	26,03 to 42,97	Yes	****	<0,0001
							0.01 vs. 0.03	8.4	37,58 to 54,52	Yes	****	<0,0001
Data summary							0.01 vs. 0.1	26.15	35,48 to 52,42	Yes	****	<0,0001
Number of columns (Column Factor)	3						0.01 vs. 0.3	34.5	9,282 to 26,22	Yes	****	<0,0001
Number of rows (Row Factor)	7						0.01 vs. 1	46.05	17,63 to 34,57	Yes	****	<0,0001
Number of values	42						0.01 vs. 3	43.95	29,18 to 46,12	Yes	****	<0,0001
							0.03 vs. 0.1	17.75	27,08 to 44,02	Yes	****	<0,0001
							0.03 vs. 0.3	26.1	-0,1183 to 16,82	No	ns	0.0549
							0.03 vs. 1	37.65	11,43 to 28,37	Yes	****	<0,0001
							0.03 vs. 3	35.55	9,332 to 26,27	Yes	****	<0,0001
							0.1 vs. 0.3	8.35	3,082 to 20,02	Yes	**	0.0037
							0.1 vs. 1	19.9	0,9817 to 17,92	Yes	*	0.0224
							0.1 vs. 3	17.8	-10,57 to 6,368	No	ns	0.9817
							0.3 vs. 1	11.55
							0.3 vs. 3	9.45
							1 vs. 3	-2.1	-8,933 to 8,003	No	ns	>0,9999
									-10,17 to 6,768	No	ns	0.9939
							apoptotic		-10,07 to 6,868	No	ns	0.9956
							0 vs. 0.01	-0.465	-11,61 to 5,323	No	ns	0.8836
							0 vs. 0.03	-1.7	-11,77 to 5,163	No	ns	0.8583
							0 vs. 0.1	-1.6	-11,24 to 5,693	No	ns	0.9315
							0 vs. 0.3	-3.145	-9,703 to 7,233	No	ns	0.9989
							0 vs. 1	-3.305	-9,603 to 7,333	No	ns	0.9993
							0 vs. 3	-2.775	-11,15 to 5,788	No	ns	0.9413
							0.01 vs. 0.03	-1.235	-11,31 to 5,628	No	ns	0.9241
							0.01 vs. 0.1	-1.135	-10,78 to 6,158	No	ns	0.9707
							0.01 vs. 0.3	-2.68	-8,368 to 8,568	No	ns	>0,9999
							0.01 vs. 1	-2.84	-9,913 to 7,023	No	ns	0.9975
							0.01 vs. 3	-2.31	-10,07 to 6,863	No	ns	0.9955
							0.03 vs. 0.1	0.1	-9,543 to 7,393	No	ns	0.9995
							0.03 vs. 0.3	-1.445	-10,01 to 6,923	No	ns	0.9964
							0.03 vs. 1	-1.605	-10,17 to 6,763	No	ns	0.9938
							0.03 vs. 3	-1.075	-9,643 to 7,293	No	ns	0.9992
							0.1 vs. 0.3	-1.545	-8,628 to 8,308	No	ns	>0,9999
							0.1 vs. 1	-1.705	-8,098 to 8,838	No	ns	>0,9999
							0.1 vs. 3	-1.175	-7,938 to 8,998	No	ns	>0,9999
							0.3 vs. 1	-0.16
							0.3 vs. 3	0.37
							1 vs. 3	0.53	-10,22 to 6,718	No	ns	0.9929
									-17,27 to -0,3317	Yes	*	0.0383
							dead		-34,52 to -17,58	Yes	****	<0,0001
							0 vs. 0.01	-1.75	-40,82 to -23,88	Yes	****	<0,0001
							0 vs. 0.03	-8.8	-50,62 to -33,68	Yes	****	<0,0001
							0 vs. 0.1	-26.05	-50,37 to -33,43	Yes	****	<0,0001
							0 vs. 0.3	-32.35	-15,52 to 1,418	No	ns	0.1454
							0 vs. 1	-42.15	-32,77 to -15,83	Yes	****	<0,0001
							0 vs. 3	-41.9	-39,07 to -22,13	Yes	****	<0,0001
							0.01 vs. 0.03	-7.05	-48,87 to -31,93	Yes	****	<0,0001
							0.01 vs. 0.1	-24.3	-48,62 to -31,68	Yes	****	<0,0001
							0.01 vs. 0.3	-30.6	-25,72 to -8,782	Yes	****	<0,0001
							0.01 vs. 1	-40.4	-32,02 to -15,08	Yes	****	<0,0001
							0.01 vs. 3	-40.15	-41,82 to -24,88	Yes	****	<0,0001
							0.03 vs. 0.1	-17.25	-41,57 to -24,63	Yes	****	<0,0001
							0.03 vs. 0.3	-23.55	-14,77 to 2,168	No	ns	0.2396
							0.03 vs. 1	-33.35	-24,57 to -7,632	Yes	****	<0,0001
							0.03 vs. 3	-33.1	-24,32 to -7,382	Yes	****	<0,0001
							0.1 vs. 0.3	-6.3	-18,27 to -1,332	Yes	*	0.0167
							0.1 vs. 1	-16.1	-18,02 to -1,082	Yes	*	0.0206
							0.1 vs. 3	-15.85	-8,218 to 8,718	No	ns	>0,9999
							0.3 vs. 1	-9.8
							0.3 vs. 3	-9.55
							1 vs. 3	0.25
Table Analyzed	BEL1						Within each column, compare rows (simple effects within columns)
Two-way ANOVA	Ordinary						Number of families	3
Alpha	0.05						Number of comparisons per family	21	95,00% CI of diff,	Below threshold?	Summary	Adjusted P Value
							Alpha	0.05
Source of Variation	% of total variation	P value	P value summary	Significant?
Interaction	8.69	0.0055	**	Yes			Tukey's multiple comparisons test	Mean Diff,	-25,55 to 29,35	No	ns	>0,9999
Row Factor	0.01219	>0,9999	ns	No					-22,65 to 32,25	No	ns	0.998
Column Factor	80.74	<0,0001	****	Yes			live		-12,05 to 42,85	No	ns	0.5963
							0 vs. 0.01	1.9	-6,351 to 48,55	No	ns	0.2327
ANOVA table	SS	DF	MS	F (DFn, DFd)	P value		0 vs. 0.03	4.8	1,982 to 56,88	Yes	*	0.0285
Interaction	4077	12	339.8	F (12, 42) = 2,880	P=0,0055		0 vs. 0.1	15.4	-0,05148 to 54,85	No	ns	0.0507
Row Factor	5.717	6	0.9529	F (6, 42) = 0,008078	P>0,9999		0 vs. 0.3	21.1	-24,55 to 30,35	No	ns	0.9999
Column Factor	37880	2	18940	F (2, 42) = 160,6	P<0,0001		0 vs. 1	29.43	-13,95 to 40,95	No	ns	0.7301
Residual	4954	42	118				0 vs. 3	27.4	-8,251 to 46,65	No	ns	0.3356
							0.01 vs. 0.03	2.9	0,08186 to 54,98	Yes	*	0.0489
Data summary							0.01 vs. 0.1	13.5	-1,951 to 52,95	No	ns	0.0839
Number of columns (Column Factor)	3						0.01 vs. 0.3	19.2	-16,85 to 38,05	No	ns	0.892
Number of rows (Row Factor)	7						0.01 vs. 1	27.53	-11,15 to 43,75	No	ns	0.531
Number of values	63						0.01 vs. 3	25.5	-2,818 to 52,08	No	ns	0.1044
							0.03 vs. 0.1	10.6	-4,851 to 50,05	No	ns	0.1686
							0.03 vs. 0.3	16.3	-21,75 to 33,15	No	ns	0.9949
							0.03 vs. 1	24.63	-13,42 to 41,48	No	ns	0.6938
							0.03 vs. 3	22.6	-15,45 to 39,45	No	ns	0.8227
							0.1 vs. 0.3	5.7	-19,12 to 35,78	No	ns	0.9637
							0.1 vs. 1	14.03	-21,15 to 33,75	No	ns	0.9912
							0.1 vs. 3	12	-29,48 to 25,42	No	ns	>0,9999
							0.3 vs. 1	8.333
							0.3 vs. 3	6.3
							1 vs. 3	-2.033	-27,84 to 27,06	No	ns	>0,9999
									-29,05 to 25,85	No	ns	>0,9999
							apoptotic		-32,05 to 22,85	No	ns	0.9984
							0 vs. 0.01	-0.3867	-32,10 to 22,80	No	ns	0.9983
							0 vs. 0.03	-1.603	-35,06 to 19,84	No	ns	0.9768
							0 vs. 0.1	-4.597	-34,31 to 20,59	No	ns	0.9863
							0 vs. 0.3	-4.653	-28,67 to 26,23	No	ns	>0,9999
							0 vs. 1	-7.607	-31,66 to 23,24	No	ns	0.999
							0 vs. 3	-6.857	-31,72 to 23,18	No	ns	0.999
							0.01 vs. 0.03	-1.217	-34,67 to 20,23	No	ns	0.9822
							0.01 vs. 0.1	-4.21	-33,92 to 20,98	No	ns	0.9899
							0.01 vs. 0.3	-4.267	-30,44 to 24,46	No	ns	0.9999
							0.01 vs. 1	-7.22	-30,50 to 24,40	No	ns	0.9999
							0.01 vs. 3	-6.47	-33,45 to 21,45	No	ns	0.9932
							0.03 vs. 0.1	-2.993	-32,70 to 22,20	No	ns	0.9967
							0.03 vs. 0.3	-3.05	-27,51 to 27,39	No	ns	>0,9999
							0.03 vs. 1	-6.003	-30,46 to 24,44	No	ns	0.9999
							0.03 vs. 3	-5.253	-29,71 to 25,19	No	ns	>0,9999
							0.1 vs. 0.3	-0.05667	-30,40 to 24,50	No	ns	0.9999
							0.1 vs. 1	-3.01	-29,65 to 25,25	No	ns	>0,9999
							0.1 vs. 3	-2.26	-26,70 to 28,20	No	ns	>0,9999
							0.3 vs. 1	-2.953
							0.3 vs. 3	-2.203
							1 vs. 3	0.75	-28,75 to 26,15	No	ns	>0,9999
									-30,18 to 24,72	No	ns	>0,9999
							dead		-36,68 to 18,22	No	ns	0.9412
							0 vs. 0.01	-1.3	-41,92 to 12,98	No	ns	0.6634
							0 vs. 0.03	-2.733	-46,98 to 7,918	No	ns	0.3159
							0 vs. 0.1	-9.233	-45,88 to 9,018	No	ns	0.3836
							0 vs. 0.3	-14.47	-28,88 to 26,02	No	ns	>0,9999
							0 vs. 1	-19.53	-35,38 to 19,52	No	ns	0.9714
							0 vs. 3	-18.43	-40,62 to 14,28	No	ns	0.752
							0.01 vs. 0.03	-1.433	-45,68 to 9,218	No	ns	0.3966
							0.01 vs. 0.1	-7.933	-44,58 to 10,32	No	ns	0.4715
							0.01 vs. 0.3	-13.17	-33,95 to 20,95	No	ns	0.9897
							0.01 vs. 1	-18.23	-39,18 to 15,72	No	ns	0.8373
							0.01 vs. 3	-17.13	-44,25 to 10,65	No	ns	0.4951
							0.03 vs. 0.1	-6.5	-43,15 to 11,75	No	ns	0.5745
							0.03 vs. 0.3	-11.73	-32,68 to 22,22	No	ns	0.9968
							0.03 vs. 1	-16.8	-37,75 to 17,15	No	ns	0.9044
							0.03 vs. 3	-15.7	-36,65 to 18,25	No	ns	0.9421
							0.1 vs. 0.3	-5.233	-32,52 to 22,38	No	ns	0.9973
							0.1 vs. 1	-10.3	-31,42 to 23,48	No	ns	0.9993
							0.1 vs. 3	-9.2	-26,35 to 28,55	No	ns	>0,9999
							0.3 vs. 1	-5.067
							0.3 vs. 3	-3.967
							1 vs. 3	1.1
Table Analyzed	RS4;11						Within each column, compare rows (simple effects within columns)
Two-way ANOVA	Ordinary						Number of families	3
Alpha	0.05						Number of comparisons per family	21	95,00% CI of diff,	Below threshold?	Summary	Adjusted P Value
							Alpha	0.05
Source of Variation	% of total variation	P value	P value summary	Significant?
Interaction	3.542	<0,0001	****	Yes			Tukey's multiple comparisons test	Mean Diff,	-1,937 to 8,637	No	ns	0.4098
Row Factor	0.002162	0.9982	ns	No					-1,187 to 9,387	No	ns	0.2018
Column Factor	96.35	<0,0001	****	Yes			live		5,313 to 15,89	Yes	****	<0,0001
							0 vs. 0.01	3.35	12,31 to 22,89	Yes	****	<0,0001
ANOVA table	SS	DF	MS	F (DFn, DFd)	P value		0 vs. 0.03	4.1	13,11 to 23,69	Yes	****	<0,0001
Interaction	1867	12	155.6	F (12, 21) = 58,80	P<0,0001		0 vs. 0.1	10.6	19,86 to 30,44	Yes	****	<0,0001
Row Factor	1.14	6	0.1899	F (6, 21) = 0,07180	P=0,9982		0 vs. 0.3	17.6	-4,537 to 6,037	No	ns	0.9991
Column Factor	50778	2	25389	F (2, 21) = 9598	P<0,0001		0 vs. 1	18.4	1,963 to 12,54	Yes	**	0.0035
Residual	55.55	21	2.645				0 vs. 3	25.15	8,963 to 19,54	Yes	****	<0,0001
							0.01 vs. 0.03	0.75	9,763 to 20,34	Yes	****	<0,0001
Data summary							0.01 vs. 0.1	7.25	16,51 to 27,09	Yes	****	<0,0001
Number of columns (Column Factor)	3						0.01 vs. 0.3	14.25	1,213 to 11,79	Yes	**	0.0099
Number of rows (Row Factor)	7						0.01 vs. 1	15.05	8,213 to 18,79	Yes	****	<0,0001
Number of values	42						0.01 vs. 3	21.8	9,013 to 19,59	Yes	****	<0,0001
							0.03 vs. 0.1	6.5	15,76 to 26,34	Yes	****	<0,0001
							0.03 vs. 0.3	13.5	1,713 to 12,29	Yes	**	0.0049
							0.03 vs. 1	14.3	2,513 to 13,09	Yes	**	0.0016
							0.03 vs. 3	21.05	9,263 to 19,84	Yes	****	<0,0001
							0.1 vs. 0.3	7	-4,487 to 6,087	No	ns	0.9987
							0.1 vs. 1	7.8	2,263 to 12,84	Yes	**	0.0023
							0.1 vs. 3	14.55	1,463 to 12,04	Yes	**	0.007
							0.3 vs. 1	0.8
							0.3 vs. 3	7.55
							1 vs. 3	6.75	-5,212 to 5,362	No	ns	>0,9999
									-5,167 to 5,407	No	ns	>0,9999
							apoptotic		-5,697 to 4,877	No	ns	>0,9999
							0 vs. 0.01	0.075	-6,052 to 4,522	No	ns	0.999
							0 vs. 0.03	0.12	-6,472 to 4,102	No	ns	0.9891
							0 vs. 0.1	-0.41	-6,702 to 3,872	No	ns	0.9733
							0 vs. 0.3	-0.765	-5,242 to 5,332	No	ns	>0,9999
							0 vs. 1	-1.185	-5,772 to 4,802	No	ns	>0,9999
							0 vs. 3	-1.415	-6,127 to 4,447	No	ns	0.9983
							0.01 vs. 0.03	0.045	-6,547 to 4,027	No	ns	0.985
							0.01 vs. 0.1	-0.485	-6,777 to 3,797	No	ns	0.9657
							0.01 vs. 0.3	-0.84	-5,817 to 4,757	No	ns	0.9999
							0.01 vs. 1	-1.26	-6,172 to 4,402	No	ns	0.9977
							0.01 vs. 3	-1.49	-6,592 to 3,982	No	ns	0.9821
							0.03 vs. 0.1	-0.53	-6,822 to 3,752	No	ns	0.9605
							0.03 vs. 0.3	-0.885	-5,642 to 4,932	No	ns	>0,9999
							0.03 vs. 1	-1.305	-6,062 to 4,512	No	ns	0.9989
							0.03 vs. 3	-1.535	-6,292 to 4,282	No	ns	0.9954
							0.1 vs. 0.3	-0.355	-5,707 to 4,867	No	ns	>0,9999
							0.1 vs. 1	-0.775	-5,937 to 4,637	No	ns	0.9996
							0.1 vs. 3	-1.005	-5,517 to 5,057	No	ns	>0,9999
							0.3 vs. 1	-0.42
							0.3 vs. 3	-0.65
							1 vs. 3	-0.23	-8,462 to 2,112	No	ns	0.4709
									-8,932 to 1,642	No	ns	0.3166
							dead		-14,67 to -4,098	Yes	***	0.0002
							0 vs. 0.01	-3.175	-20,97 to -10,40	Yes	****	<0,0001
							0 vs. 0.03	-3.645	-21,37 to -10,80	Yes	****	<0,0001
							0 vs. 0.1	-9.385	-27,52 to -16,95	Yes	****	<0,0001
							0 vs. 0.3	-15.69	-5,757 to 4,817	No	ns	>0,9999
							0 vs. 1	-16.09	-11,50 to -0,9228	Yes	*	0.0147
							0 vs. 3	-22.24	-17,80 to -7,223	Yes	****	<0,0001
							0.01 vs. 0.03	-0.47	-18,20 to -7,623	Yes	****	<0,0001
							0.01 vs. 0.1	-6.21	-24,35 to -13,77	Yes	****	<0,0001
							0.01 vs. 0.3	-12.51	-11,03 to -0,4528	Yes	*	0.0277
							0.01 vs. 1	-12.91	-17,33 to -6,753	Yes	****	<0,0001
							0.01 vs. 3	-19.06	-17,73 to -7,153	Yes	****	<0,0001
							0.03 vs. 0.1	-5.74	-23,88 to -13,30	Yes	****	<0,0001
							0.03 vs. 0.3	-12.04	-11,59 to -1,013	Yes	*	0.013
							0.03 vs. 1	-12.44	-11,99 to -1,413	Yes	**	0.0075
							0.03 vs. 3	-18.59	-18,14 to -7,563	Yes	****	<0,0001
							0.1 vs. 0.3	-6.3	-5,687 to 4,887	No	ns	>0,9999
							0.1 vs. 1	-6.7	-11,84 to -1,263	Yes	**	0.0092
							0.1 vs. 3	-12.85	-11,44 to -0,8628	Yes	*	0.016
							0.3 vs. 1	-0.4
							0.3 vs. 3	-6.55
							1 vs. 3	-6.15
Table Analyzed	KOPN8						Within each column, compare rows (simple effects within columns)
Two-way ANOVA	Ordinary						Number of families	3
Alpha	0.05						Number of comparisons per family	21	95,00% CI of diff,	Below threshold?	Summary	Adjusted P Value
							Alpha	0.05
Source of Variation	% of total variation	P value	P value summary	Significant?
Interaction	1.725	<0,0001	****	Yes			Tukey's multiple comparisons test	Mean Diff,	-6,028 to 6,228	No	ns	>0,9999
Row Factor	0.0007179	>0,9999	ns	No					-6,662 to 5,595	No	ns	>0,9999
Column Factor	97.97	<0,0001	****	Yes			live		-3,595 to 8,662	No	ns	0.8573
							0 vs. 0.01	0.1	1,172 to 13,43	Yes	*	0.0106
ANOVA table	SS	DF	MS	F (DFn, DFd)	P value		0 vs. 0.03	-0.5333	4,672 to 16,93	Yes	****	<0,0001
Interaction	1381	12	115.1	F (12, 42) = 19,57	P<0,0001		0 vs. 0.1	2.533	11,01 to 23,26	Yes	****	<0,0001
Row Factor	0.5748	6	0.0958	F (6, 42) = 0,01630	P>0,9999		0 vs. 0.3	7.3	-6,762 to 5,495	No	ns	>0,9999
Column Factor	78437	2	39219	F (2, 42) = 6671	P<0,0001		0 vs. 1	10.8	-3,695 to 8,562	No	ns	0.8787
Residual	246.9	42	5.879				0 vs. 3	17.13	1,072 to 13,33	Yes	*	0.0122
							0.01 vs. 0.03	-0.6333	4,572 to 16,83	Yes	****	<0,0001
Data summary							0.01 vs. 0.1	2.433	10,91 to 23,16	Yes	****	<0,0001
Number of columns (Column Factor)	3						0.01 vs. 0.3	7.2	-3,062 to 9,195	No	ns	0.7141
Number of rows (Row Factor)	7						0.01 vs. 1	10.7	1,705 to 13,96	Yes	**	0.0049
Number of values	63						0.01 vs. 3	17.03	5,205 to 17,46	Yes	****	<0,0001
							0.03 vs. 0.1	3.067	11,54 to 23,79	Yes	****	<0,0001
							0.03 vs. 0.3	7.833	-1,362 to 10,89	No	ns	0.2209
							0.03 vs. 1	11.33	2,138 to 14,39	Yes	**	0.0026
							0.03 vs. 3	17.67	8,472 to 20,73	Yes	****	<0,0001
							0.1 vs. 0.3	4.767	-2,628 to 9,628	No	ns	0.5761
							0.1 vs. 1	8.267	3,705 to 15,96	Yes	***	0.0002
							0.1 vs. 3	14.6	0,2051 to 12,46	Yes	*	0.0387
							0.3 vs. 1	3.5
							0.3 vs. 3	9.833
							1 vs. 3	6.333	-6,228 to 6,028	No	ns	>0,9999
									-6,305 to 5,952	No	ns	>0,9999
							apoptotic		-6,745 to 5,512	No	ns	>0,9999
							0 vs. 0.01	-0.1	-7,302 to 4,955	No	ns	0.9967
							0 vs. 0.03	-0.1767	-7,795 to 4,462	No	ns	0.9789
							0 vs. 0.1	-0.6167	-8,485 to 3,772	No	ns	0.8939
							0 vs. 0.3	-1.173	-6,205 to 6,052	No	ns	>0,9999
							0 vs. 1	-1.667	-6,645 to 5,612	No	ns	>0,9999
							0 vs. 3	-2.357	-7,202 to 5,055	No	ns	0.998
							0.01 vs. 0.03	-0.07667	-7,695 to 4,562	No	ns	0.9846
							0.01 vs. 0.1	-0.5167	-8,385 to 3,872	No	ns	0.9118
							0.01 vs. 0.3	-1.073	-6,568 to 5,688	No	ns	>0,9999
							0.01 vs. 1	-1.567	-7,125 to 5,132	No	ns	0.9987
							0.01 vs. 3	-2.257	-7,618 to 4,638	No	ns	0.9881
							0.03 vs. 0.1	-0.44	-8,308 to 3,948	No	ns	0.9242
							0.03 vs. 0.3	-0.9967	-6,685 to 5,572	No	ns	>0,9999
							0.03 vs. 1	-1.49	-7,178 to 5,078	No	ns	0.9982
							0.03 vs. 3	-2.18	-7,868 to 4,388	No	ns	0.9738
							0.1 vs. 0.3	-0.5567	-6,622 to 5,635	No	ns	>0,9999
							0.1 vs. 1	-1.05	-7,312 to 4,945	No	ns	0.9965
							0.1 vs. 3	-1.74	-6,818 to 5,438	No	ns	0.9998
							0.3 vs. 1	-0.4933
							0.3 vs. 3	-1.183
							1 vs. 3	-0.69	-6,422 to 5,835	No	ns	>0,9999
									-5,548 to 6,708	No	ns	>0,9999
							dead		-7,955 to 4,302	No	ns	0.9668
							0 vs. 0.01	-0.2933	-12,11 to 0,1449	No	ns	0.0596
							0 vs. 0.03	0.58	-14,78 to -2,522	Yes	**	0.0015
							0 vs. 0.1	-1.827	-20,34 to -8,088	Yes	****	<0,0001
							0 vs. 0.3	-5.983	-5,255 to 7,002	No	ns	0.9994
							0 vs. 1	-8.65	-7,662 to 4,595	No	ns	0.9862
							0 vs. 3	-14.22	-11,82 to 0,4383	No	ns	0.0842
							0.01 vs. 0.03	0.8733	-14,48 to -2,228	Yes	**	0.0023
							0.01 vs. 0.1	-1.533	-20,05 to -7,795	Yes	****	<0,0001
							0.01 vs. 0.3	-5.69	-8,535 to 3,722	No	ns	0.8841
							0.01 vs. 1	-8.357	-12,69 to -0,4351	Yes	*	0.0288
							0.01 vs. 3	-13.92	-15,36 to -3,102	Yes	***	0.0006
							0.03 vs. 0.1	-2.407	-20,92 to -8,668	Yes	****	<0,0001
							0.03 vs. 0.3	-6.563	-10,28 to 1,972	No	ns	0.3716
							0.03 vs. 1	-9.23	-12,95 to -0,6951	Yes	*	0.0204
							0.03 vs. 3	-14.8	-18,52 to -6,262	Yes	****	<0,0001
							0.1 vs. 0.3	-4.157	-8,795 to 3,462	No	ns	0.8257
							0.1 vs. 1	-6.823	-14,36 to -2,105	Yes	**	0.0027
							0.1 vs. 3	-12.39	-11,69 to 0,5616	No	ns	0.0968
							0.3 vs. 1	-2.667
							0.3 vs. 3	-8.233
							1 vs. 3	-5.567
Table Analyzed	ALLPO						Within each column, compare rows (simple effects within columns)
Two-way ANOVA	Ordinary						Number of families	3
Alpha	0.05						Number of comparisons per family	21	95,00% CI of diff,	Below threshold?	Summary	Adjusted P Value
							Alpha	0.05
Source of Variation	% of total variation	P value	P value summary	Significant?
Interaction	24.36	<0,0001	****	Yes			Tukey's multiple comparisons test	Mean Diff,	-17,02 to 17,02	No	ns	>0,9999
Row Factor	0.009406	>0,9999	ns	No					-13,97 to 20,07	No	ns	0.9967
Column Factor	73.34	<0,0001	****	Yes			live		7,580 to 41,62	Yes	**	0.002
							0 vs. 0.01	0	7,280 to 41,32	Yes	**	0.0023
ANOVA table	SS	DF	MS	F (DFn, DFd)	P value		0 vs. 0.03	3.05	19,08 to 53,12	Yes	****	<0,0001
Interaction	6116	12	509.7	F (12, 21) = 18,59	P<0,0001		0 vs. 0.1	24.6	16,23 to 50,27	Yes	****	<0,0001
Row Factor	2.362	6	0.3936	F (6, 21) = 0,01436	P>0,9999		0 vs. 0.3	24.3	-13,97 to 20,07	No	ns	0.9967
Column Factor	18414	2	9207	F (2, 21) = 335,9	P<0,0001		0 vs. 1	36.1	7,580 to 41,62	Yes	**	0.002
Residual	575.6	21	27.41				0 vs. 3	33.25	7,280 to 41,32	Yes	**	0.0023
							0.01 vs. 0.03	3.05	19,08 to 53,12	Yes	****	<0,0001
Data summary							0.01 vs. 0.1	24.6	16,23 to 50,27	Yes	****	<0,0001
Number of columns (Column Factor)	3						0.01 vs. 0.3	24.3	4,530 to 38,57	Yes	**	0.0076
Number of rows (Row Factor)	7						0.01 vs. 1	36.1	4,230 to 38,27	Yes	**	0.0086
Number of values	42						0.01 vs. 3	33.25	16,03 to 50,07	Yes	****	<0,0001
							0.03 vs. 0.1	21.55	13,18 to 47,22	Yes	***	0.0002
							0.03 vs. 0.3	21.25	-17,32 to 16,72	No	ns	>0,9999
							0.03 vs. 1	33.05	-5,520 to 28,52	No	ns	0.3382
							0.03 vs. 3	30.2	-8,370 to 25,67	No	ns	0.6525
							0.1 vs. 0.3	-0.3	-5,220 to 28,82	No	ns	0.3105
							0.1 vs. 1	11.5	-8,070 to 25,97	No	ns	0.6176
							0.1 vs. 3	8.65	-19,87 to 14,17	No	ns	0.9977
							0.3 vs. 1	11.8
							0.3 vs. 3	8.95
							1 vs. 3	-2.85	-17,12 to 16,91	No	ns	>0,9999
									-17,36 to 16,67	No	ns	>0,9999
							apoptotic		-16,56 to 17,48	No	ns	>0,9999
							0 vs. 0.01	-0.105	-16,75 to 17,29	No	ns	>0,9999
							0 vs. 0.03	-0.345	-15,85 to 18,18	No	ns	>0,9999
							0 vs. 0.1	0.46	-15,04 to 18,99	No	ns	0.9997
							0 vs. 0.3	0.27	-17,26 to 16,78	No	ns	>0,9999
							0 vs. 1	1.165	-16,45 to 17,58	No	ns	>0,9999
							0 vs. 3	1.975	-16,64 to 17,39	No	ns	>0,9999
							0.01 vs. 0.03	-0.24	-15,75 to 18,29	No	ns	>0,9999
							0.01 vs. 0.1	0.565	-14,94 to 19,10	No	ns	0.9996
							0.01 vs. 0.3	0.375	-16,21 to 17,82	No	ns	>0,9999
							0.01 vs. 1	1.27	-16,40 to 17,63	No	ns	>0,9999
							0.01 vs. 3	2.08	-15,51 to 18,53	No	ns	>0,9999
							0.03 vs. 0.1	0.805	-14,70 to 19,34	No	ns	0.9993
							0.03 vs. 0.3	0.615	-17,21 to 16,83	No	ns	>0,9999
							0.03 vs. 1	1.51	-16,31 to 17,72	No	ns	>0,9999
							0.03 vs. 3	2.32	-15,50 to 18,53	No	ns	>0,9999
							0.1 vs. 0.3	-0.19	-16,12 to 17,91	No	ns	>0,9999
							0.1 vs. 1	0.705	-15,31 to 18,72	No	ns	0.9999
							0.1 vs. 3	1.515	-16,21 to 17,83	No	ns	>0,9999
							0.3 vs. 1	0.895
							0.3 vs. 3	1.705
							1 vs. 3	0.81	-17,07 to 16,97	No	ns	>0,9999
									-19,77 to 14,27	No	ns	0.9981
							dead		-41,92 to -7,880	Yes	**	0.0018
							0 vs. 0.01	-0.05	-41,52 to -7,480	Yes	**	0.0021
							0 vs. 0.03	-2.75	-53,62 to -19,58	Yes	****	<0,0001
							0 vs. 0.1	-24.9	-50,22 to -16,18	Yes	****	<0,0001
							0 vs. 0.3	-24.5	-19,72 to 14,32	No	ns	0.9983
							0 vs. 1	-36.6	-41,87 to -7,830	Yes	**	0.0018
							0 vs. 3	-33.2	-41,47 to -7,430	Yes	**	0.0021
							0.01 vs. 0.03	-2.7	-53,57 to -19,53	Yes	****	<0,0001
							0.01 vs. 0.1	-24.85	-50,17 to -16,13	Yes	****	<0,0001
							0.01 vs. 0.3	-24.45	-39,17 to -5,130	Yes	**	0.0058
							0.01 vs. 1	-36.55	-38,77 to -4,730	Yes	**	0.0069
							0.01 vs. 3	-33.15	-50,87 to -16,83	Yes	****	<0,0001
							0.03 vs. 0.1	-22.15	-47,47 to -13,43	Yes	***	0.0002
							0.03 vs. 0.3	-21.75	-16,62 to 17,42	No	ns	>0,9999
							0.03 vs. 1	-33.85	-28,72 to 5,320	No	ns	0.3196
							0.03 vs. 3	-30.45	-25,32 to 8,720	No	ns	0.6925
							0.1 vs. 0.3	0.4	-29,12 to 4,920	No	ns	0.2844
							0.1 vs. 1	-11.7	-25,72 to 8,320	No	ns	0.6467
							0.1 vs. 3	-8.3	-13,62 to 20,42	No	ns	0.994
							0.3 vs. 1	-12.1
							0.3 vs. 3	-8.7
							1 vs. 3	3.4

## Sheet: Supplementary Table S8
Supplementary Table S8.
CELL CYCLE ANALYSIS 4-DAY ALL
Table Analyzed	SEM						Within each column, compare rows (simple effects within columns)
Two-way ANOVA	Ordinary						Number of families	3
Alpha	0.05						Number of comparisons per family	21
							Alpha	0.05
Source of Variation	% of total variation	P value	P value summary	Significant?
Interaction	0.8314	0.0597	ns	No			Tukey's multiple comparisons test	Mean Diff,	95,00% CI of diff,	Below threshold?	Summary	Adjusted P Value
Row Factor	0.0005974	>0,9999	ns	No
Column Factor	98.49	<0,0001	****	Yes			G1
							0 vs. 0.01	-5.65	-14,25 to 2,954	No	ns	0.3696
ANOVA table	SS	DF	MS	F (DFn, DFd)	P value		0 vs. 0.03	-4.5	-13,10 to 4,104	No	ns	0.6232
Interaction	181	12	15.09	F (12, 21) = 2,154	P=0,0597		0 vs. 0.1	-4.25	-12,85 to 4,354	No	ns	0.6804
Row Factor	0.1301	6	0.02168	F (6, 21) = 0,003095	P>0,9999		0 vs. 0.3	0.25	-8,354 to 8,854	No	ns	>0,9999
Column Factor	21445	2	10723	F (2, 21) = 1531	P<0,0001		0 vs. 1	-0.9	-9,504 to 7,704	No	ns	0.9998
Residual	147.1	21	7.005				0 vs. 3	0.25	-8,354 to 8,854	No	ns	>0,9999
							0.01 vs. 0.03	1.15	-7,454 to 9,754	No	ns	0.9994
Data summary							0.01 vs. 0.1	1.4	-7,204 to 10,00	No	ns	0.9981
Number of columns (Column Factor)	3						0.01 vs. 0.3	5.9	-2,704 to 14,50	No	ns	0.3223
Number of rows (Row Factor)	7						0.01 vs. 1	4.75	-3,854 to 13,35	No	ns	0.5654
Number of values	42						0.01 vs. 3	5.9	-2,704 to 14,50	No	ns	0.3223
							0.03 vs. 0.1	0.25	-8,354 to 8,854	No	ns	>0,9999
							0.03 vs. 0.3	4.75	-3,854 to 13,35	No	ns	0.5654
							0.03 vs. 1	3.6	-5,004 to 12,20	No	ns	0.8159
							0.03 vs. 3	4.75	-3,854 to 13,35	No	ns	0.5654
							0.1 vs. 0.3	4.5	-4,104 to 13,10	No	ns	0.6232
							0.1 vs. 1	3.35	-5,254 to 11,95	No	ns	0.8596
							0.1 vs. 3	4.5	-4,104 to 13,10	No	ns	0.6232
							0.3 vs. 1	-1.15	-9,754 to 7,454	No	ns	0.9994
							0.3 vs. 3	0	-8,604 to 8,604	No	ns	>0,9999
							1 vs. 3	1.15	-7,454 to 9,754	No	ns	0.9994
							S
							0 vs. 0.01	1.25	-7,354 to 9,854	No	ns	0.999
							0 vs. 0.03	1.35	-7,254 to 9,954	No	ns	0.9984
							0 vs. 0.1	3.2	-5,404 to 11,80	No	ns	0.8829
							0 vs. 0.3	2.1	-6,504 to 10,70	No	ns	0.9831
							0 vs. 1	2.45	-6,154 to 11,05	No	ns	0.964
							0 vs. 3	2.2	-6,404 to 10,80	No	ns	0.9787
							0.01 vs. 0.03	0.1	-8,504 to 8,704	No	ns	>0,9999
							0.01 vs. 0.1	1.95	-6,654 to 10,55	No	ns	0.9884
							0.01 vs. 0.3	0.85	-7,754 to 9,454	No	ns	0.9999
							0.01 vs. 1	1.2	-7,404 to 9,804	No	ns	0.9992
							0.01 vs. 3	0.95	-7,654 to 9,554	No	ns	0.9998
							0.03 vs. 0.1	1.85	-6,754 to 10,45	No	ns	0.9912
							0.03 vs. 0.3	0.75	-7,854 to 9,354	No	ns	>0,9999
							0.03 vs. 1	1.1	-7,504 to 9,704	No	ns	0.9995
							0.03 vs. 3	0.85	-7,754 to 9,454	No	ns	0.9999
							0.1 vs. 0.3	-1.1	-9,704 to 7,504	No	ns	0.9995
							0.1 vs. 1	-0.75	-9,354 to 7,854	No	ns	>0,9999
							0.1 vs. 3	-1	-9,604 to 7,604	No	ns	0.9997
							0.3 vs. 1	0.35	-8,254 to 8,954	No	ns	>0,9999
							0.3 vs. 3	0.1	-8,504 to 8,704	No	ns	>0,9999
							1 vs. 3	-0.25	-8,854 to 8,354	No	ns	>0,9999
							G2M
							0 vs. 0.01	4.465	-4,139 to 13,07	No	ns	0.6313
							0 vs. 0.03	3.25	-5,354 to 11,85	No	ns	0.8754
							0 vs. 0.1	0.65	-7,954 to 9,254	No	ns	>0,9999
							0 vs. 0.3	-2.25	-10,85 to 6,354	No	ns	0.9762
							0 vs. 1	-1.7	-10,30 to 6,904	No	ns	0.9944
							0 vs. 3	-2.45	-11,05 to 6,154	No	ns	0.964
							0.01 vs. 0.03	-1.215	-9,819 to 7,389	No	ns	0.9991
							0.01 vs. 0.1	-3.815	-12,42 to 4,789	No	ns	0.774
							0.01 vs. 0.3	-6.715	-15,32 to 1,889	No	ns	0.1963
							0.01 vs. 1	-6.165	-14,77 to 2,439	No	ns	0.2764
							0.01 vs. 3	-6.915	-15,52 to 1,689	No	ns	0.172
							0.03 vs. 0.1	-2.6	-11,20 to 6,004	No	ns	0.9524
							0.03 vs. 0.3	-5.5	-14,10 to 3,104	No	ns	0.3998
							0.03 vs. 1	-4.95	-13,55 to 3,654	No	ns	0.5195
							0.03 vs. 3	-5.7	-14,30 to 2,904	No	ns	0.3598
							0.1 vs. 0.3	-2.9	-11,50 to 5,704	No	ns	0.9225
							0.1 vs. 1	-2.35	-10,95 to 6,254	No	ns	0.9705
							0.1 vs. 3	-3.1	-11,70 to 5,504	No	ns	0.8972
							0.3 vs. 1	0.55	-8,054 to 9,154	No	ns	>0,9999
							0.3 vs. 3	-0.2	-8,804 to 8,404	No	ns	>0,9999
							1 vs. 3	-0.75	-9,354 to 7,854	No	ns	>0,9999
Table Analyzed	BEL1						Within each column, compare rows (simple effects within columns)
Two-way ANOVA	Ordinary						Number of families	3
Alpha	0.05						Number of comparisons per family	21
							Alpha	0.05
Source of Variation	% of total variation	P value	P value summary	Significant?
Interaction	5.531	<0,0001	****	Yes			Tukey's multiple comparisons test	Mean Diff,	95,00% CI of diff,	Below threshold?	Summary	Adjusted P Value
Row Factor	0.004331	>0,9999	ns	No
Column Factor	93.79	<0,0001	****	Yes			G1
							0 vs. 0.01	-5.6	-17,15 to 5,949	No	ns	0.6979
ANOVA table	SS	DF	MS	F (DFn, DFd)	P value		0 vs. 0.03	-6.85	-18,40 to 4,699	No	ns	0.4851
Interaction	2174	12	181.1	F (12, 21) = 14,35	P<0,0001		0 vs. 0.1	-16	-27,55 to -4,451	Yes	**	0.0031
Row Factor	1.702	6	0.2837	F (6, 21) = 0,02247	P>0,9999		0 vs. 0.3	-22.7	-34,25 to -11,15	Yes	****	<0,0001
Column Factor	36857	2	18429	F (2, 21) = 1460	P<0,0001		0 vs. 1	-26.9	-38,45 to -15,35	Yes	****	<0,0001
Residual	265.1	21	12.62				0 vs. 3	-26.35	-37,90 to -14,80	Yes	****	<0,0001
							0.01 vs. 0.03	-1.25	-12,80 to 10,30	No	ns	0.9998
Data summary							0.01 vs. 0.1	-10.4	-21,95 to 1,149	No	ns	0.0958
Number of columns (Column Factor)	3						0.01 vs. 0.3	-17.1	-28,65 to -5,551	Yes	**	0.0015
Number of rows (Row Factor)	7						0.01 vs. 1	-21.3	-32,85 to -9,751	Yes	***	0.0001
Number of values	42						0.01 vs. 3	-20.75	-32,30 to -9,201	Yes	***	0.0001
							0.03 vs. 0.1	-9.15	-20,70 to 2,399	No	ns	0.1837
							0.03 vs. 0.3	-15.85	-27,40 to -4,301	Yes	**	0.0035
							0.03 vs. 1	-20.05	-31,60 to -8,501	Yes	***	0.0002
							0.03 vs. 3	-19.5	-31,05 to -7,951	Yes	***	0.0003
							0.1 vs. 0.3	-6.7	-18,25 to 4,849	No	ns	0.5102
							0.1 vs. 1	-10.9	-22,45 to 0,6495	No	ns	0.0726
							0.1 vs. 3	-10.35	-21,90 to 1,199	No	ns	0.0985
							0.3 vs. 1	-4.2	-15,75 to 7,349	No	ns	0.8932
							0.3 vs. 3	-3.65	-15,20 to 7,899	No	ns	0.9417
							1 vs. 3	0.55	-11,00 to 12,10	No	ns	>0,9999
							S
							0 vs. 0.01	3.2	-8,349 to 14,75	No	ns	0.9684
							0 vs. 0.03	4.25	-7,299 to 15,80	No	ns	0.8879
							0 vs. 0.1	9.4	-2,149 to 20,95	No	ns	0.1622
							0 vs. 0.3	15.06	3,506 to 26,60	Yes	**	0.0057
							0 vs. 1	17.6	6,051 to 29,15	Yes	**	0.0011
							0 vs. 3	17.94	6,386 to 29,48	Yes	***	0.0009
							0.01 vs. 0.03	1.05	-10,50 to 12,60	No	ns	>0,9999
							0.01 vs. 0.1	6.2	-5,349 to 17,75	No	ns	0.5958
							0.01 vs. 0.3	11.86	0,3055 to 23,40	Yes	*	0.0418
							0.01 vs. 1	14.4	2,851 to 25,95	Yes	**	0.0087
							0.01 vs. 3	14.74	3,186 to 26,28	Yes	**	0.007
							0.03 vs. 0.1	5.15	-6,399 to 16,70	No	ns	0.7697
							0.03 vs. 0.3	10.81	-0,7445 to 22,35	No	ns	0.0766
							0.03 vs. 1	13.35	1,801 to 24,90	Yes	*	0.0169
							0.03 vs. 3	13.69	2,136 to 25,23	Yes	*	0.0137
							0.1 vs. 0.3	5.655	-5,894 to 17,20	No	ns	0.6887
							0.1 vs. 1	8.2	-3,349 to 19,75	No	ns	0.2858
							0.1 vs. 3	8.535	-3,014 to 20,08	No	ns	0.246
							0.3 vs. 1	2.545	-9,004 to 14,09	No	ns	0.99
							0.3 vs. 3	2.88	-8,669 to 14,43	No	ns	0.9812
							1 vs. 3	0.335	-11,21 to 11,88	No	ns	>0,9999
							G2M
							0 vs. 0.01	1.55	-9,999 to 13,10	No	ns	0.9993
							0 vs. 0.03	1.79	-9,759 to 13,34	No	ns	0.9985
							0 vs. 0.1	5.05	-6,499 to 16,60	No	ns	0.7847
							0 vs. 0.3	6.12	-5,429 to 17,67	No	ns	0.6096
							0 vs. 1	7.59	-3,959 to 19,14	No	ns	0.3688
							0 vs. 3	6.62	-4,929 to 18,17	No	ns	0.5237
							0.01 vs. 0.03	0.24	-11,31 to 11,79	No	ns	>0,9999
							0.01 vs. 0.1	3.5	-8,049 to 15,05	No	ns	0.9518
							0.01 vs. 0.3	4.57	-6,979 to 16,12	No	ns	0.8506
							0.01 vs. 1	6.04	-5,509 to 17,59	No	ns	0.6233
							0.01 vs. 3	5.07	-6,479 to 16,62	No	ns	0.7817
							0.03 vs. 0.1	3.26	-8,289 to 14,81	No	ns	0.9655
							0.03 vs. 0.3	4.33	-7,219 to 15,88	No	ns	0.8791
							0.03 vs. 1	5.8	-5,749 to 17,35	No	ns	0.6643
							0.03 vs. 3	4.83	-6,719 to 16,38	No	ns	0.8163
							0.1 vs. 0.3	1.07	-10,48 to 12,62	No	ns	>0,9999
							0.1 vs. 1	2.54	-9,009 to 14,09	No	ns	0.9901
							0.1 vs. 3	1.57	-9,979 to 13,12	No	ns	0.9993
							0.3 vs. 1	1.47	-10,08 to 13,02	No	ns	0.9995
							0.3 vs. 3	0.5	-11,05 to 12,05	No	ns	>0,9999
							1 vs. 3	-0.97	-12,52 to 10,58	No	ns	>0,9999
Table Analyzed	RS4;11						Within each column, compare rows (simple effects within columns)
Two-way ANOVA	Ordinary						Number of families	3
Alpha	0.05						Number of comparisons per family	21
							Alpha	0.05
Source of Variation	% of total variation	P value	P value summary	Significant?
Interaction	1.626	0.0021	**	Yes			Tukey's multiple comparisons test	Mean Diff,	95,00% CI of diff,	Below threshold?	Summary	Adjusted P Value
Row Factor	0.01756	0.9985	ns	No
Column Factor	96.62	<0,0001	****	Yes			G1
							0 vs. 0.01	-0.4667	-10,84 to 9,908	No	ns	>0,9999
ANOVA table	SS	DF	MS	F (DFn, DFd)	P value		0 vs. 0.03	0.4	-9,975 to 10,77	No	ns	>0,9999
Interaction	662.7	12	55.23	F (12, 42) = 3,278	P=0,0021		0 vs. 0.1	-7.333	-17,71 to 3,042	No	ns	0.3235
Row Factor	7.155	6	1.193	F (6, 42) = 0,07078	P=0,9985		0 vs. 0.3	-8.633	-19,01 to 1,742	No	ns	0.1596
Column Factor	39374	2	19687	F (2, 42) = 1168	P<0,0001		0 vs. 1	-10.23	-20,61 to 0,1416	No	ns	0.0554
Residual	707.7	42	16.85				0 vs. 3	-8.167	-18,54 to 2,208	No	ns	0.2093
							0.01 vs. 0.03	0.8667	-9,508 to 11,24	No	ns	>0,9999
Data summary							0.01 vs. 0.1	-6.867	-17,24 to 3,508	No	ns	0.4008
Number of columns (Column Factor)	3						0.01 vs. 0.3	-8.167	-18,54 to 2,208	No	ns	0.2093
Number of rows (Row Factor)	7						0.01 vs. 1	-9.767	-20,14 to 0,6083	No	ns	0.0768
Number of values	63						0.01 vs. 3	-7.7	-18,07 to 2,675	No	ns	0.2692
							0.03 vs. 0.1	-7.733	-18,11 to 2,642	No	ns	0.2646
							0.03 vs. 0.3	-9.033	-19,41 to 1,342	No	ns	0.1247
							0.03 vs. 1	-10.63	-21,01 to -0,2584	Yes	*	0.0414
							0.03 vs. 3	-8.567	-18,94 to 1,808	No	ns	0.1661
							0.1 vs. 0.3	-1.3	-11,67 to 9,075	No	ns	0.9997
							0.1 vs. 1	-2.9	-13,27 to 7,475	No	ns	0.9758
							0.1 vs. 3	-0.8333	-11,21 to 9,542	No	ns	>0,9999
							0.3 vs. 1	-1.6	-11,97 to 8,775	No	ns	0.999
							0.3 vs. 3	0.4667	-9,908 to 10,84	No	ns	>0,9999
							1 vs. 3	2.067	-8,308 to 12,44	No	ns	0.9959
							S
							0 vs. 0.01	1.1	-9,275 to 11,47	No	ns	0.9999
							0 vs. 0.03	1.667	-8,708 to 12,04	No	ns	0.9988
							0 vs. 0.1	6.063	-4,312 to 16,44	No	ns	0.5496
							0 vs. 0.3	6.963	-3,412 to 17,34	No	ns	0.3841
							0 vs. 1	8.35	-2,025 to 18,72	No	ns	0.1886
							0 vs. 3	7.85	-2,525 to 18,22	No	ns	0.2488
							0.01 vs. 0.03	0.5667	-9,808 to 10,94	No	ns	>0,9999
							0.01 vs. 0.1	4.963	-5,412 to 15,34	No	ns	0.7542
							0.01 vs. 0.3	5.863	-4,512 to 16,24	No	ns	0.588
							0.01 vs. 1	7.25	-3,125 to 17,62	No	ns	0.3367
							0.01 vs. 3	6.75	-3,625 to 17,12	No	ns	0.4214
							0.03 vs. 0.1	4.397	-5,978 to 14,77	No	ns	0.8426
							0.03 vs. 0.3	5.297	-5,078 to 15,67	No	ns	0.6951
							0.03 vs. 1	6.683	-3,692 to 17,06	No	ns	0.4334
							0.03 vs. 3	6.183	-4,192 to 16,56	No	ns	0.5266
							0.1 vs. 0.3	0.9	-9,475 to 11,27	No	ns	>0,9999
							0.1 vs. 1	2.287	-8,088 to 12,66	No	ns	0.9929
							0.1 vs. 3	1.787	-8,588 to 12,16	No	ns	0.9982
							0.3 vs. 1	1.387	-8,988 to 11,76	No	ns	0.9996
							0.3 vs. 3	0.8867	-9,488 to 11,26	No	ns	>0,9999
							1 vs. 3	-0.5	-10,87 to 9,875	No	ns	>0,9999
							G2M
							0 vs. 0.01	-0.7667	-11,14 to 9,608	No	ns	>0,9999
							0 vs. 0.03	-2.307	-12,68 to 8,068	No	ns	0.9926
							0 vs. 0.1	0.8967	-9,478 to 11,27	No	ns	>0,9999
							0 vs. 0.3	1.533	-8,842 to 11,91	No	ns	0.9992
							0 vs. 1	1.55	-8,825 to 11,92	No	ns	0.9992
							0 vs. 3	2.983	-7,392 to 13,36	No	ns	0.9721
							0.01 vs. 0.03	-1.54	-11,91 to 8,835	No	ns	0.9992
							0.01 vs. 0.1	1.663	-8,712 to 12,04	No	ns	0.9988
							0.01 vs. 0.3	2.3	-8,075 to 12,67	No	ns	0.9927
							0.01 vs. 1	2.317	-8,058 to 12,69	No	ns	0.9924
							0.01 vs. 3	3.75	-6,625 to 14,12	No	ns	0.9187
							0.03 vs. 0.1	3.203	-7,172 to 13,58	No	ns	0.9606
							0.03 vs. 0.3	3.84	-6,535 to 14,21	No	ns	0.9099
							0.03 vs. 1	3.857	-6,518 to 14,23	No	ns	0.9082
							0.03 vs. 3	5.29	-5,085 to 15,66	No	ns	0.6963
							0.1 vs. 0.3	0.6367	-9,738 to 11,01	No	ns	>0,9999
							0.1 vs. 1	0.6533	-9,722 to 11,03	No	ns	>0,9999
							0.1 vs. 3	2.087	-8,288 to 12,46	No	ns	0.9957
							0.3 vs. 1	0.01667	-10,36 to 10,39	No	ns	>0,9999
							0.3 vs. 3	1.45	-8,925 to 11,82	No	ns	0.9994
							1 vs. 3	1.433	-8,942 to 11,81	No	ns	0.9995
Table Analyzed	KOPN8						Within each column, compare rows (simple effects within columns)
Two-way ANOVA	Ordinary						Number of families	3
Alpha	0.05						Number of comparisons per family	21
							Alpha	0.05
Source of Variation	% of total variation	P value	P value summary	Significant?
Interaction	1.34	0.0442	*	Yes			Tukey's multiple comparisons test	Mean Diff,	95,00% CI of diff,	Below threshold?	Summary	Adjusted P Value
Row Factor	0.0004035	>0,9999	ns	No
Column Factor	96.36	<0,0001	****	Yes			G1
							0 vs. 0.01	-5.1	-17,53 to 7,334	No	ns	0.8616
ANOVA table	SS	DF	MS	F (DFn, DFd)	P value		0 vs. 0.03	-5.667	-18,10 to 6,767	No	ns	0.793
Interaction	592.7	12	49.39	F (12, 42) = 2,041	P=0,0442		0 vs. 0.1	-10.27	-22,70 to 2,167	No	ns	0.1661
Row Factor	0.1785	6	0.02975	F (6, 42) = 0,001229	P>0,9999		0 vs. 0.3	-10.03	-22,47 to 2,400	No	ns	0.1862
Column Factor	42632	2	21316	F (2, 42) = 880,8	P<0,0001		0 vs. 1	-10.03	-22,47 to 2,400	No	ns	0.1862
Residual	1016	42	24.2				0 vs. 3	-10.77	-23,20 to 1,667	No	ns	0.1286
							0.01 vs. 0.03	-0.5667	-13,00 to 11,87	No	ns	>0,9999
Data summary							0.01 vs. 0.1	-5.167	-17,60 to 7,267	No	ns	0.8543
Number of columns (Column Factor)	3						0.01 vs. 0.3	-4.933	-17,37 to 7,500	No	ns	0.8791
Number of rows (Row Factor)	7						0.01 vs. 1	-4.933	-17,37 to 7,500	No	ns	0.8791
Number of values	63						0.01 vs. 3	-5.667	-18,10 to 6,767	No	ns	0.793
							0.03 vs. 0.1	-4.6	-17,03 to 7,834	No	ns	0.91
							0.03 vs. 0.3	-4.367	-16,80 to 8,067	No	ns	0.9284
							0.03 vs. 1	-4.367	-16,80 to 8,067	No	ns	0.9284
							0.03 vs. 3	-5.1	-17,53 to 7,334	No	ns	0.8616
							0.1 vs. 0.3	0.2333	-12,20 to 12,67	No	ns	>0,9999
							0.1 vs. 1	0.2333	-12,20 to 12,67	No	ns	>0,9999
							0.1 vs. 3	-0.5	-12,93 to 11,93	No	ns	>0,9999
							0.3 vs. 1	0	-12,43 to 12,43	No	ns	>0,9999
							0.3 vs. 3	-0.7333	-13,17 to 11,70	No	ns	>0,9999
							1 vs. 3	-0.7333	-13,17 to 11,70	No	ns	>0,9999
							S
							0 vs. 0.01	1.7	-10,73 to 14,13	No	ns	0.9995
							0 vs. 0.03	3.533	-8,900 to 15,97	No	ns	0.9737
							0 vs. 0.1	7.803	-4,630 to 20,24	No	ns	0.4649
							0 vs. 0.3	8.787	-3,647 to 21,22	No	ns	0.3237
							0 vs. 1	8.937	-3,497 to 21,37	No	ns	0.3045
							0 vs. 3	9.77	-2,664 to 22,20	No	ns	0.211
							0.01 vs. 0.03	1.833	-10,60 to 14,27	No	ns	0.9992
							0.01 vs. 0.1	6.103	-6,330 to 18,54	No	ns	0.7318
							0.01 vs. 0.3	7.087	-5,347 to 19,52	No	ns	0.5784
							0.01 vs. 1	7.237	-5,197 to 19,67	No	ns	0.5544
							0.01 vs. 3	8.07	-4,364 to 20,50	No	ns	0.4243
							0.03 vs. 0.1	4.27	-8,164 to 16,70	No	ns	0.9353
							0.03 vs. 0.3	5.253	-7,180 to 17,69	No	ns	0.8444
							0.03 vs. 1	5.403	-7,030 to 17,84	No	ns	0.8266
							0.03 vs. 3	6.237	-6,197 to 18,67	No	ns	0.712
							0.1 vs. 0.3	0.9833	-11,45 to 13,42	No	ns	>0,9999
							0.1 vs. 1	1.133	-11,30 to 13,57	No	ns	>0,9999
							0.1 vs. 3	1.967	-10,47 to 14,40	No	ns	0.9989
							0.3 vs. 1	0.15	-12,28 to 12,58	No	ns	>0,9999
							0.3 vs. 3	0.9833	-11,45 to 13,42	No	ns	>0,9999
							1 vs. 3	0.8333	-11,60 to 13,27	No	ns	>0,9999
							G2M
							0 vs. 0.01	3.467	-8,967 to 15,90	No	ns	0.9761
							0 vs. 0.03	1.84	-10,59 to 14,27	No	ns	0.9992
							0 vs. 0.1	2.223	-10,21 to 14,66	No	ns	0.9977
							0 vs. 0.3	1.247	-11,19 to 13,68	No	ns	>0,9999
							0 vs. 1	1.08	-11,35 to 13,51	No	ns	>0,9999
							0 vs. 3	1.2	-11,23 to 13,63	No	ns	>0,9999
							0.01 vs. 0.03	-1.627	-14,06 to 10,81	No	ns	0.9996
							0.01 vs. 0.1	-1.243	-13,68 to 11,19	No	ns	>0,9999
							0.01 vs. 0.3	-2.22	-14,65 to 10,21	No	ns	0.9978
							0.01 vs. 1	-2.387	-14,82 to 10,05	No	ns	0.9967
							0.01 vs. 3	-2.267	-14,70 to 10,17	No	ns	0.9975
							0.03 vs. 0.1	0.3833	-12,05 to 12,82	No	ns	>0,9999
							0.03 vs. 0.3	-0.5933	-13,03 to 11,84	No	ns	>0,9999
							0.03 vs. 1	-0.76	-13,19 to 11,67	No	ns	>0,9999
							0.03 vs. 3	-0.64	-13,07 to 11,79	No	ns	>0,9999
							0.1 vs. 0.3	-0.9767	-13,41 to 11,46	No	ns	>0,9999
							0.1 vs. 1	-1.143	-13,58 to 11,29	No	ns	>0,9999
							0.1 vs. 3	-1.023	-13,46 to 11,41	No	ns	>0,9999
							0.3 vs. 1	-0.1667	-12,60 to 12,27	No	ns	>0,9999
							0.3 vs. 3	-0.04667	-12,48 to 12,39	No	ns	>0,9999
							1 vs. 3	0.12	-12,31 to 12,55	No	ns	>0,9999
Table Analyzed	ALLPO						Within each column, compare rows (simple effects within columns)
Two-way ANOVA	Ordinary						Number of families	3
Alpha	0.05						Number of comparisons per family	21
							Alpha	0.05
Source of Variation	% of total variation	P value	P value summary	Significant?
Interaction	1.701	0.0257	*	Yes			Tukey's multiple comparisons test	Mean Diff,	95,00% CI of diff,	Below threshold?	Summary	Adjusted P Value
Row Factor	0.001147	>0,9999	ns	No
Column Factor	97.16	<0,0001	****	Yes			G1
							0 vs. 0.01	-2.09	-18,55 to 14,37	No	ns	0.9995
ANOVA table	SS	DF	MS	F (DFn, DFd)	P value		0 vs. 0.03	1.235	-15,22 to 17,69	No	ns	>0,9999
Interaction	806.4	12	67.2	F (12, 21) = 2,622	P=0,0257		0 vs. 0.1	-10.57	-27,02 to 5,893	No	ns	0.395
Row Factor	0.5436	6	0.0906	F (6, 21) = 0,003535	P>0,9999		0 vs. 0.3	-9.335	-25,79 to 7,123	No	ns	0.5355
Column Factor	46052	2	23026	F (2, 21) = 898,3	P<0,0001		0 vs. 1	-13.56	-30,02 to 2,898	No	ns	0.1529
Residual	538.3	21	25.63				0 vs. 3	-14.98	-31,43 to 1,483	No	ns	0.0903
							0.01 vs. 0.03	3.325	-13,13 to 19,78	No	ns	0.9937
Data summary							0.01 vs. 0.1	-8.475	-24,93 to 7,983	No	ns	0.6392
Number of columns (Column Factor)	3						0.01 vs. 0.3	-7.245	-23,70 to 9,213	No	ns	0.7796
Number of rows (Row Factor)	7						0.01 vs. 1	-11.47	-27,93 to 4,988	No	ns	0.3051
Number of values	42						0.01 vs. 3	-12.89	-29,34 to 3,573	No	ns	0.1936
							0.03 vs. 0.1	-11.8	-28,26 to 4,658	No	ns	0.2758
							0.03 vs. 0.3	-10.57	-27,03 to 5,888	No	ns	0.3945
							0.03 vs. 1	-14.8	-31,25 to 1,663	No	ns	0.0968
							0.03 vs. 3	-16.21	-32,67 to 0,2481	No	ns	0.0553
							0.1 vs. 0.3	1.23	-15,23 to 17,69	No	ns	>0,9999
							0.1 vs. 1	-2.995	-19,45 to 13,46	No	ns	0.9964
							0.1 vs. 3	-4.41	-20,87 to 12,05	No	ns	0.9731
							0.3 vs. 1	-4.225	-20,68 to 12,23	No	ns	0.9782
							0.3 vs. 3	-5.64	-22,10 to 10,82	No	ns	0.9167
							1 vs. 3	-1.415	-17,87 to 15,04	No	ns	>0,9999
							S
							0 vs. 0.01	2.75	-13,71 to 19,21	No	ns	0.9977
							0 vs. 0.03	2.75	-13,71 to 19,21	No	ns	0.9977
							0 vs. 0.1	8.065	-8,393 to 24,52	No	ns	0.6879
							0 vs. 0.3	7.55	-8,908 to 24,01	No	ns	0.7467
							0 vs. 1	9.735	-6,723 to 26,19	No	ns	0.4881
							0 vs. 3	10.03	-6,433 to 26,48	No	ns	0.4547
							0.01 vs. 0.03	0	-16,46 to 16,46	No	ns	>0,9999
							0.01 vs. 0.1	5.315	-11,14 to 21,77	No	ns	0.9357
							0.01 vs. 0.3	4.8	-11,66 to 21,26	No	ns	0.9597
							0.01 vs. 1	6.985	-9,473 to 23,44	No	ns	0.8062
							0.01 vs. 3	7.275	-9,183 to 23,73	No	ns	0.7764
							0.03 vs. 0.1	5.315	-11,14 to 21,77	No	ns	0.9357
							0.03 vs. 0.3	4.8	-11,66 to 21,26	No	ns	0.9597
							0.03 vs. 1	6.985	-9,473 to 23,44	No	ns	0.8062
							0.03 vs. 3	7.275	-9,183 to 23,73	No	ns	0.7764
							0.1 vs. 0.3	-0.515	-16,97 to 15,94	No	ns	>0,9999
							0.1 vs. 1	1.67	-14,79 to 18,13	No	ns	0.9999
							0.1 vs. 3	1.96	-14,50 to 18,42	No	ns	0.9997
							0.3 vs. 1	2.185	-14,27 to 18,64	No	ns	0.9994
							0.3 vs. 3	2.475	-13,98 to 18,93	No	ns	0.9987
							1 vs. 3	0.29	-16,17 to 16,75	No	ns	>0,9999
							G2M
							0 vs. 0.01	-0.76	-17,22 to 15,70	No	ns	>0,9999
							0 vs. 0.03	-3.835	-20,29 to 12,62	No	ns	0.9867
							0 vs. 0.1	2.425	-14,03 to 18,88	No	ns	0.9989
							0 vs. 0.3	1.52	-14,94 to 17,98	No	ns	>0,9999
							0 vs. 1	3.13	-13,33 to 19,59	No	ns	0.9954
							0 vs. 3	4.115	-12,34 to 20,57	No	ns	0.9809
							0.01 vs. 0.03	-3.075	-19,53 to 13,38	No	ns	0.9958
							0.01 vs. 0.1	3.185	-13,27 to 19,64	No	ns	0.995
							0.01 vs. 0.3	2.28	-14,18 to 18,74	No	ns	0.9992
							0.01 vs. 1	3.89	-12,57 to 20,35	No	ns	0.9856
							0.01 vs. 3	4.875	-11,58 to 21,33	No	ns	0.9567
							0.03 vs. 0.1	6.26	-10,20 to 22,72	No	ns	0.8719
							0.03 vs. 0.3	5.355	-11,10 to 21,81	No	ns	0.9336
							0.03 vs. 1	6.965	-9,493 to 23,42	No	ns	0.8082
							0.03 vs. 3	7.95	-8,508 to 24,41	No	ns	0.7013
							0.1 vs. 0.3	-0.905	-17,36 to 15,55	No	ns	>0,9999
							0.1 vs. 1	0.705	-15,75 to 17,16	No	ns	>0,9999
							0.1 vs. 3	1.69	-14,77 to 18,15	No	ns	0.9999
							0.3 vs. 1	1.61	-14,85 to 18,07	No	ns	0.9999
							0.3 vs. 3	2.595	-13,86 to 19,05	No	ns	0.9984
							1 vs. 3	0.985	-15,47 to 17,44	No	ns	>0,9999

## Sheet: Supplementary Table S9
Supplementary Table S9
Overview of primers used for sequencing MEN1 gene
exon	Forward primer 5'-> 3'	Reverse primer 5'-> 3'
exon 2	GGCGGGTGGAACCT	AGTGGGTCATGGATAAGATTC
exon 3	TGTGGCCCATCACTACC	GGGGGGAGGGAACAA
exon 4	GGGCCATCATGAGACATAA	TCCCACAGCAAGTCAAGTC
exon 5	GCAGGGGCACTTTCC	GGCTCCAGCTCCTCTAGAT
exon 6	GCTGCGCCTGGTGA	GGCCCCTGCCTCAG
exon 7	GGCCTCAGCCAGCAGTCCTGTAGAC	TGGACGAGGGTGGTTGGAAACTGAT
exon 8	CCCCCGATGGTGAGA	GGGAGGCTGGACACAG
exon 9	AAGGGGTGAGTAAGAGACTGAT	GGCCAGAAAAGTCTGACAA
exon 10	CCGGCAACCTTGCTC	GCTGGGGGCAGAACA
